# Supplementary material for: Genome Scans Reveal Species-Specific Selection in the Genus Lynx
Source: Genome Biol Evol. 2026 Apr 15;18(4):evag086. doi: 10.1093/gbe/evag086 (PMC13092354; doi:10.1093/gbe/evag086)
Supplement: evag086_Supplementary_Data [file evag086_supplementary_data.xlsx]

## Sheet: Table S1. Samples
Species	Sample ID	Population	Country	x	y	Tissue	SequencingFacility	SequencingTechnology	CollectionCode	Sex	depth_mean	depth_sd	depth_mode	minDepth	maxDepth	ENA Study Accession	ENA Sample Accession
Lynx canadensis	c_lc_ak_0015	Alaska	USA	-142.274	60.3535	Dried skin	OICR	NovaSeq S4-XP	E421	Male	13.5321	4.48651	14	3	25.2	PRJEB109976	ERS29460664
Lynx canadensis	c_lc_ak_0016	Alaska	USA	-158.043	66.8671	Dried skin	OICR	NovaSeq S4-XP	E439	Female	18.4141	5.26625	19	3	34.2	PRJEB109976	ERS29460665
Lynx canadensis	c_lc_al_0006	Alberta	Canada	-111.433	53.661	Dried skin	OICR	NovaSeq S4-XP	11F716	Female	15.173	4.6001	16	3	28.8	PRJEB109976	ERS29460666
Lynx canadensis	c_lc_al_0008	Alberta	Canada	-110.68	57.3772	Dried skin	OICR	NovaSeq S4-XP	11H800	Female	20.2455	5.83094	21	3	37.8	PRJEB109976	ERS29460667
Lynx canadensis	c_lc_bc_0004	British Columbia	Canada	-121.197	55.1374	Dried skin	OICR	NovaSeq S4-XP	11B529	Female	22.3137	7.75086	21	3	37.8	PRJEB109976	ERS29460668
Lynx canadensis	c_lc_bc_0005	British Columbia	Canada	-119.267	50.6709	Dried skin	OICR	NovaSeq S4-XP	11F563	Male	16.3841	5.13657	17	3	30.6	PRJEB109976	ERS29460669
Lynx canadensis	c_lc_la_0018	Labrador	Canada	-62.7727	52.9957	Dried skin	OICR	NovaSeq S4-XP	FHA-019	Male	19.4974	5.696	20	3	36	PRJEB109976	ERS29460670
Lynx canadensis	c_lc_ma_0010	Manitoba	Canada	-98.1639	52.7893	Dried skin	OICR	NovaSeq S4-XP	A727	Male	13.8782	4.52165	14	3	25.2	PRJEB109976	ERS29460671
Lynx canadensis	c_lc_ma_0014	Manitoba	Canada	-97.4589	55.6118	Dried skin	OICR	NovaSeq S4-XP	C557	Male	22.6639	6.25643	24	3	43.2	PRJEB109976	ERS29460672
Lynx canadensis	c_lc_on_0011	Ontario	Canada	-92.7088	49.8362	Dried skin	OICR	NovaSeq S4-XP	B458	Female	14.141	4.30511	15	3	27	PRJEB109976	ERS29460673
Lynx canadensis	c_lc_on_0019	Ontario	Canada	-81.7655	48.2084	Dried skin	OICR	NovaSeq S4-XP	FHA-062	Male	13.1963	4.28429	14	3	25.2	PRJEB109976	ERS29460674
Lynx canadensis	c_lc_on_0020	Ontario	Canada	-85.029	47.4506	Dried skin	OICR	NovaSeq S4-XP	G91	Male	15.7304	7.23581	14	3	25.2	PRJEB109976	ERS29460675
Lynx canadensis	c_lc_qu_0012	Quebec	Canada	-65.8051	47.6631	Dried skin	OICR	NovaSeq S4-XP	B85	Female	13.6169	4.1784	14	3	25.2	PRJEB109976	ERS29460676
Lynx canadensis	c_lc_qu_0013	Quebec	Canada	-72.4433	48.0552	Dried skin	OICR	NovaSeq S4-XP	C165	Male	12.1089	5.24546	11	3	19.8	PRJEB109976	ERS29460677
Lynx canadensis	c_lc_qu_0017	Quebec	Canada	-77.0095	45.6214	Dried skin	OICR	NovaSeq S4-XP	F235	Female	13.3658	4.19226	14	3	25.2	PRJEB109976	ERS29460678
Lynx canadensis	c_lr_xx_0011	Unknown	Canada	NA	NA	NA	Texas A&M	NovaSeq S4-XP	L1-Lynx_S9	NA	21.7459	6.60837	23	3	41.4	PRJEB109976	ERS29460679
Lynx canadensis	c_lc_yu_0009	Yukon	Canada	-135.44	61.5215	Dried skin	OICR	NovaSeq S4-XP	12F499	Male	14.7438	4.69662	16	3	28.8	PRJEB109976	ERS29460680
Lynx canadensis	c_lc_zz_0001	Ostrava Zoo	Unknown	NA	NA	Blood	MACROGEN	HiSeq X-10	LC1	NA	21.8615	5.67618	22	3	39.6	PRJEB28038	SAMEA5053690
Lynx canadensis	c_lc_zz_0003	Unknown	Unknown	NA	NA	NA	Texas A&M	HiSeq4000	LCA3	NA	27.3317	10.0714	29	3	52.2	PRJEB109976	ERS29460681
Lynx lynx	c_ll_ba_0224	Balkans	Macedonia	20.7739	41.4805	Blood	CNAG	NovaSeq 6000 S4	MKF01_2	Female	31.6501	7.71765	32	3	57.6	PRJEB48088	SAMEA9995929
Lynx lynx	c_ll_ba_0226	Balkans	Macedonia	20.9602	41.5038	Blood	CNAG	NovaSeq 6000 S4	MKF02_1	Female	14.9407	8.65364	15	3	27	PRJEB48088	SAMEA9995930
Lynx lynx	c_ll_ba_0227	Balkans	Macedonia	20.8176	41.3752	Blood	CNAG	NovaSeq 6000 S4	MKF03_1	Female	16.4962	5.11555	17	3	30.6	PRJEB48088	SAMEA9995931
Lynx lynx	c_ll_ba_0228	Balkans	Macedonia	20.9369	41.6342	Blood	CNAG	NovaSeq 6000 S4	MKM01_1	Male	26.7032	7.2856	27	3	48.6	PRJEB48088	SAMEA9995932
Lynx lynx	c_ll_ba_0229	Balkans	Macedonia	20.7937	41.4794	Blood	CNAG	NovaSeq 6000 S4	MKM02_1	Male	20.9831	6.30423	22	3	39.6	PRJEB48088	SAMEA9995933
Lynx lynx	c_ll_ba_0230	Balkans	Macedonia	20.7937	41.4794	Blood	CNAG	NovaSeq 6000 S4	MKM03_2	Male	19.8626	6.12216	20	3	36	PRJEB48088	SAMEA9995934
Lynx lynx	c_ll_ba_0233	Balkans	Albania	NA	NA	Blood	CNAG	NovaSeq 6000 S4	MKM00_1	Male	20.975	6.3682	22	3	39.6	PRJEB48088	SAMEA9995935
Lynx lynx	c_ll_ca_0240	Lesser Caucasus	Georgia	42.4921	41.4559	Tissue	CNAG	HiSeq2000	LL240	Male	35.4651	12.0624	40	3	72	PRJEB48088	SAMEA9995936
Lynx lynx	c_ll_ca_0241	Dagestan	Georgia	46.3772	41.8718	Tissue	CNAG	HiSeq2000	LL241	Female	21.9375	5.95432	22	3	39.6	PRJEB48088	SAMEA9995937
Lynx lynx	c_ll_ca_0242	Lesser Caucasus	Armenia	44.9274	40.0347	Tissue	CNAG	HiSeq2000	LL242	Female	22.1476	6.02851	23	3	41.4	PRJEB48088	SAMEA9995938
Lynx lynx	c_ll_ca_0243	Dagestan	Russia	47.8371	41.572	Tissue	CNAG	HiSeq2000	LL243	Male	26.7275	7.22404	28	3	50.4	PRJEB48088	SAMEA9995939
Lynx lynx	c_ll_ca_0244	Dagestan	Russia	47.8938	41.7332	Tissue	CNAG	HiSeq2000	LL244	Female	19.0654	6.61281	18	3	32.4	PRJEB48088	SAMEA9995940
Lynx lynx	c_ll_ca_0245	Caucasus	Russia	46.6723	42.3942	Wet tissue	CNAG	NovaSeq 6000 S4	LC20190619.4	Female	8.74628	4.14074	9	3	16.2	PRJEB48088	SAMEA9995941
Lynx lynx	c_ll_ca_0247	Lesser Caucasus	Georgia	44.3492	41.6888	Skin	CNAG	HiSeq2000	LC20190528	Male	12.7349	4.98674	13	3	23.4	PRJEB48088	SAMEA9995942
Lynx lynx	c_ll_ca_0248	Caucasus	Georgia	42.8088	43.0395	Skin	CNAG	NovaSeq 6000 S4	LC20190605	Female	10.9141	4.6721	11	3	19.8	PRJEB48088	SAMEA9995943
Lynx lynx	c_ll_ca_0252	Caucasus	Russia	43.2502	43.1969	Skin	CNAG	NovaSeq 6000 S4	LC20190613.4	Female	16.9807	5.50973	17	3	30.6	PRJEB48088	SAMEA9995944
Lynx lynx	c_ll_ca_0254	Caucasus	Georgia	42.0562	41.5716	Skin	CNAG	NovaSeq 6000 S4	LC20190810	Male	14.2952	5.35493	15	3	27	PRJEB48088	SAMEA9995945
Lynx lynx	c_ll_ca_0259	Dagestan	Russia	46.3864	42.6917	Claw	CNAG	HiSeq2000	LL259	Male	12.2042	4.84971	12	3	21.6	PRJEB48088	SAMEA9995946
Lynx lynx	c_ll_ca_0260	Dagestan	Russia	46.4468	42.1021	Tissue	CNAG	HiSeq2000	LL260	Male	15.6038	5.33471	16	3	28.8	PRJEB48088	SAMEA9995947
Lynx lynx	c_ll_cr_0211	Carpathians	Romania	NA	NA	Tissue	CNAG	HiSeq2000	LL211	Male	23.4495	6.75303	24	3	43.2	PRJEB48088	SAMEA9995953
Lynx lynx	c_ll_cr_0212	Carpathians	Poland	22.4348	49.7078	Blood	MACROGEN	HiSeq X-10	LL212	Male	18.9861	5.39035	20	3	36	PRJEB48088	SAMEA9995954
Lynx lynx	c_ll_ki_0090	Kirov	Russia	50.3964	59.8147	Skin and hair	MACROGEN	HiSeq X-10	LL90	Female	21.6847	5.46726	22	3	39.6	PRJEB28038	SAMEA4812276
Lynx lynx	c_ll_la_0045	Latvia	Latvia	27.577	56.3144	Tissue	CNAG	HiSeq2000	LL45	Female	23.9289	6.47394	24	3	43.2	PRJEB48088	SAMEA9995969
Lynx lynx	c_ll_no_0065	Norway	Norway	21.3435	69.5098	Tissue	CNAG	NovaSeq 6000 S4	M406839	Female	23.5601	6.88675	24	3	43.2	PRJEB48088	SAMEA9995983
Lynx lynx	c_ll_po_0150	Poland	Poland	23.6017	52.7633	Muscle	CNAG	NovaSeq 6000 S4	420	Male	23.7497	6.61685	25	3	45	PRJEB48088	SAMEA9996000
Lynx lynx	c_ll_tu_0154	Tuva	Russia	96.5333	51.4833	Dried skin	CNAG	NovaSeq 6000 S4	427	Female	21.9845	6.05859	23	3	41.4	PRJEB48088	SAMEA9996002
Lynx lynx	c_ll_ur_0202	Urals	Russia	60.8922	54.38	Muscle	CNAG	HiSeq2000	LL202	Female	23.1699	6.20899	24	3	43.2	PRJEB48088	SAMEA9996013
Lynx lynx	c_ll_vl_0112	Primorsky Krai	Russia	137.009	45.8572	Skin	MACROGEN	HiSeq X-10	LL112	Female	28.3692	6.86305	29	3	52.2	PRJEB48088	SAMEA9996019
Lynx lynx	c_ll_vl_0114	Primorsky Krai	Russia	137.607	47.2945	Skin	CNAG	HiSeq2000	LL114	Female	23.4246	6.19508	24	3	43.2	PRJEB48088	SAMEA9996021
Lynx lynx	c_ll_vl_0137	Primorsky Krai	Russia	133.456	51.391	Muscle	CNAG	HiSeq2000	LL137	Female	25.3918	6.41941	26	3	46.8	PRJEB48088	SAMEA9996024
Lynx lynx	c_ll_ya_0141	Yakutia	Russia	136.177	66.8881	Muscle	CNAG	HiSeq2000	LL141	Female	23.707	6.26378	24	3	43.2	PRJEB48088	SAMEA9996028
Lynx lynx	c_ll_ya_0146	Yakutia	Russia	130.679	60.7762	Muscle	MACROGEN	HiSeq X-10	LL146	Male	22.5877	6.08715	24	3	43.2	PRJEB48088	SAMEA9996032
Lynx pardinus	c_lp_do_0153	Doñana	Spain	NA	NA	Blood	CNAG	GAIIx	Almoradoux	Male	23.494	11.1343	27	3	48.6	PRJEB12609
Lynx pardinus	c_lp_do_0173	Doñana	Spain	NA	NA	Blood	CNAG	GAIIx	Pavon	Male	22.9624	10.6638	27	3	48.6	PRJEB12609
Lynx pardinus	c_lp_do_0443	Doñana	Spain	NA	NA	Blood	CNAG	GAIIx	Gazpacho	Male	23.4861	10.8855	28	3	50.4	PRJEB12609
Lynx pardinus	c_lp_sm_0138	Andújar	Spain	NA	NA	Blood	CNAG	GAIIx	Fran	Male	24.381	10.8103	28	3	50.4	PRJEB12609
Lynx pardinus	c_lp_sm_0140	Andújar	Spain	NA	NA	Blood	CNAG	GAIIx	Jub	Male	22.9467	10.7158	28	3	50.4	PRJEB12609
Lynx pardinus	c_lp_sm_0185	Andújar	Spain	NA	NA	Blood	CNAG	GAIIx	Beta	Male	23.274	10.4837	28	3	50.4	PRJEB12609
Lynx pardinus	c_lp_sm_0186	Andújar	Spain	NA	NA	Blood	CNAG	GAIIx	Arcex	Male	23.6906	10.9505	28	3	50.4	PRJEB12609
Lynx pardinus	c_lp_sm_0221	Andújar	Spain	NA	NA	Tissue/Blood	CNAG	GAIIx	Candiles	Male	28.5737	12.0167	32	3	57.6	PRJEB12609
Lynx pardinus	c_lp_sm_0298	Andújar	Spain	NA	NA	Blood	CNAG	GAIIx	Daman2	Male	25.3137	11.4077	30	3	54	PRJEB12609
Lynx pardinus	c_lp_sm_0359	Andújar	Spain	NA	NA	Blood	CNAG	GAIIx	Jeme	Male	25.6245	11.6564	30	3	54	PRJEB12609
Lynx pardinus	h_lp_do_0007	Doñana	Spain	NA	NA	Blood	CNAG	GAIIx	Borja	Male	22.306	10.2762	27	3	48.6	PRJEB12609
Lynx rufus	c_lr_ar_0022	Arizona	USA	NA	NA	Muscle	Texas A&M	NovaSeq S4-XP	MSB B2	NA	20.7029	5.77334	21	3	37.8	PRJEB109976	ERS29460682
Lynx rufus	c_lr_ca_0016	California	USA	NA	NA	Muscle	Texas A&M	NovaSeq S4-XP	CAS 4	NA	19.4819	6.22637	20	3	36	PRJEB109976	ERS29460683
Lynx rufus	c_lr_co_0013	Colorado	USA	NA	NA	Kidney	Texas A&M	NovaSeq S4-XP	DMNS ZM. 13194	NA	19.7802	6.61191	20	3	36	PRJEB109976	ERS29460684
Lynx rufus	c_lr_co_0017	Colorado	USA	NA	NA	Kidney	Texas A&M	NovaSeq S4-XP	DMNS ZM. 13647	NA	17.079	5.24745	17	3	30.6	PRJEB109976	ERS29460685
Lynx rufus	c_lr_fl_0005	Florida	USA	NA	NA	NA	Texas A&M	HiSeq4000	LRU30	NA	23.8889	7.71172	26	3	46.8	PRJEB109976	ERS29460686
Lynx rufus	c_lr_la_0012	Louisiana	USA	NA	NA	Skin and hair	Texas A&M	NovaSeq S4-XP	M6 LA	NA	21.8116	6.15046	22	3	39.6	PRJEB109976	ERS29460687
Lynx rufus	c_lr_mi_0007	Minnesota	USA	NA	NA	NA	Texas A&M	NovaSeq S4-XP	MN 11 Erb	NA	23.308	7.02853	24	3	43.2	PRJEB109976	ERS29460688
Lynx rufus	c_lr_mi_0018	Missisipi	USA	NA	NA	NA	Texas A&M	NovaSeq S4-XP	22 MS Flynt	NA	21.3915	6.08187	22	3	39.6	PRJEB109976	ERS29460689
Lynx rufus	c_lr_mi_0019	Missisipi	USA	NA	NA	NA	Texas A&M	NovaSeq S4-XP	27 MS Flynt	NA	21.5688	6.75292	22	3	39.6	PRJEB109976	ERS29460690
Lynx rufus	c_lr_mo_0009	Montana	USA	NA	NA	NA	Texas A&M	NovaSeq S4-XP	M11 MT Newbury	NA	19.4603	5.97216	20	3	36	PRJEB109976	ERS29460691
Lynx rufus	c_lr_mo_0010	Montana	USA	NA	NA	NA	Texas A&M	NovaSeq S4-XP	M12 MT Newbury	NA	19.8062	6.02855	20	3	36	PRJEB109976	ERS29460692
Lynx rufus	c_lr_nm_0006	New Mexico	USA	NA	NA	NA	Texas A&M	NovaSeq S4-XP	Bobcat1	NA	26.1196	8.25721	27	3	48.6	PRJEB109976	ERS29460693
Lynx rufus	c_lr_tx_0008	Texas	USA	NA	NA	NA	Texas A&M	NovaSeq S4-XP	LR040-TX_S3	NA	18.5617	5.50854	19	3	34.2	PRJEB109976	ERS29460694
Lynx rufus	c_lr_vt_0014	Vermont	USA	NA	NA	Muscle	Texas A&M	NovaSeq S4-XP	VT 14 Bernier	NA	19.3772	5.71098	19	3	34.2	PRJEB109976	ERS29460695
Lynx rufus	c_lr_vt_0015	Vermont	USA	NA	NA	Muscle	Texas A&M	NovaSeq S4-XP	VT 31 Bernier	NA	17.3105	5.55795	18	3	32.4	PRJEB109976	ERS29460696
Lynx rufus	c_lr_vt_0020	Vermont	USA	NA	NA	Muscle	Texas A&M	NovaSeq S4-XP	VT 9 Bernier	NA	17.3728	5.73819	18	3	32.4	PRJEB109976	ERS29460697
Lynx rufus	c_lr_xx_0021	Unknown	USA	NA	NA	NA	Texas A&M	NovaSeq S4-XP	LRU-83_S14	NA	19.5953	5.71958	20	3	36	PRJEB109976	ERS29460698
Lynx rufus	c_lr_zz_0001	Jerez Zoo	Spain	NA	NA	Blood	MACROGEN	HiSeq X-10	LR1	NA	25.2017	6.55273	26	3	46.8	PRJEB28038	SAMEA4812350

## Sheet: Table S2. lc_candidate_regions
chr	start	end	windows	size	mean_lassi	max_lassi	gene_name	ensembl_id
D3	28015328	28889101	41	873773	113.025	190.315	CCDC188,TRMT2A,TBX1,GP1BB,CLDN5,C22orf39,RTN4R,ZDHHC8,RANBP1,DGCR8,TANGO2,ARVCF,COMT,GNB1L,CDC45,UFD1,HIRA,TXNRD2,MRPL40	ENSFCAG00000023783,ENSFCAG00000029025,ENSFCAG00000004170,ENSFCAG00000005446,ENSFCAG00000032253,ENSFCAG00000029093,ENSFCAG00000025374,ENSFCAG00000028790,ENSFCAG00000032911,ENSFCAG00000004172,ENSFCAG00000004171,ENSFCAG00000006801,ENSFCAG00000002688,ENSFCAG00000002686,ENSFCAG00000002684,ENSFCAG00000018235,ENSFCAG00000035936,ENSFCAG00000004297,ENSFCAG00000004294,ENSFCAG00000002750,ENSFCAG00000002682,…
D3	74023276	74344266	21	320990	137.465	165.969	DCC	ENSFCAG00000012953
E1	13686833	14024687	16	337854	85.7692	115.657	OR3A3,OR1G1,RAP1GAP2	ENSFCAG00000033740,ENSFCAG00000044826,ENSFCAG00000036646,ENSFCAG00000029700,ENSFCAG00000038435,ENSFCAG00000033926,ENSFCAG00000042337,ENSFCAG00000041995,ENSFCAG00000046628,ENSFCAG00000009157,ENSFCAG00000041953,ENSFCAG00000045989,ENSFCAG00000031088,ENSFCAG00000039141,ENSFCAG00000007849
D3	30363933	30748187	11	384254	66.1136	107.203	VPREB1,ZNF70,VPREB3,MMP11,MIF,PPM1F,TOP3B,CHCHD10,SMARCB1,DERL3	ENSFCAG00000046581,ENSFCAG00000034836,ENSFCAG00000004058,ENSFCAG00000004065,ENSFCAG00000015309,ENSFCAG00000004071,ENSFCAG00000002630,ENSFCAG00000002631,ENSFCAG00000004059,ENSFCAG00000004068,ENSFCAG00000004069,ENSFCAG00000040179,ENSFCAG00000004070
D3	29733174	30163037	10	429863	46.0193	62.3444	THAP7,SERPIND1,HIC2,YDJC,SDF2L1,YPEL1,LZTR1,CRKL,SNAP29,UBE2L3,AIFM3,PI4KA,PPIL2	ENSFCAG00000037302,ENSFCAG00000006002,ENSFCAG00000003742,ENSFCAG00000023903,ENSFCAG00000008011,ENSFCAG00000008014,ENSFCAG00000040144,ENSFCAG00000045712,ENSFCAG00000006007,ENSFCAG00000006004,ENSFCAG00000042983,ENSFCAG00000008005,ENSFCAG00000008008,ENSFCAG00000031033,ENSFCAG00000006006,ENSFCAG00000006001,ENSFCAG00000002622
D1	95978220	96164957	5	186737	43.1143	52.7343
C2	105403318	105706137	8	302819	33.3291	45.8822
F1	18741074	19010951	7	269877	36.4073	45.0903	RABGAP1L	ENSFCAG00000026642
D3	29003082	29477076	8	473994	30.685	44.7401	SLC25A1,GSC2,TSSK2,TSSK1B,ZNF74,CLTCL1,ESS2,KLHL22,MED15,DGCR2,SCARF2	ENSFCAG00000009533,ENSFCAG00000042776,ENSFCAG00000009531,ENSFCAG00000023621,ENSFCAG00000035533,ENSFCAG00000002747,ENSFCAG00000029613,ENSFCAG00000005998,ENSFCAG00000005999,ENSFCAG00000009527,ENSFCAG00000030668,ENSFCAG00000019214
D4	76979847	77145009	5	165162	34.0639	43.5086	TNC	ENSFCAG00000004938
B1	183573297	183729652	7	156355	27.9384	41.4589
E2	43430965	43591100	4	160135	30.3453	41.0627
A3	68394973	68630297	7	235324	32.3657	38.7156	ATP6V1E2,TMEM247,RHOQ,EPAS1	ENSFCAG00000011593,ENSFCAG00000005136,ENSFCAG00000033287,ENSFCAG00000013629
E2	25944496	26088964	8	144468	36.9008	37.592
B1	183090133	183118248	1	28115	36.1824	36.1824
D1	28319153	28646696	4	327543	28.4383	35.4648	NTM	ENSFCAG00000026782
D3	85105239	85422344	8	317105	30.2504	35.1296	CDH7	ENSFCAG00000019323
E1	24608999	24811531	7	202532	31.6087	33.371	DHRS11,PIGW,MRM1,MYO19,GGNBP2	ENSFCAG00000007033,ENSFCAG00000026395,ENSFCAG00000041062,ENSFCAG00000031667,ENSFCAG00000011616,ENSFCAG00000007032
B4	38613191	38880104	5	266913	25.5653	33.329	TSPAN11,CRACR2A,PRMT8	ENSFCAG00000042291,ENSFCAG00000015741,ENSFCAG00000015736
A3	101659969	101982611	4	322642	29.2149	33.125	SUCLG1,DNAH6	ENSFCAG00000005140,ENSFCAG00000000768
B3	132917033	133101157	5	184124	28.6298	31.4528
F2	76042069	76165826	5	123757	25.3288	29.9333	KCNQ3	ENSFCAG00000000984
B1	168711934	168755411	1	43477	29.9118	29.9118
B2	96324687	96510233	5	185546	25.0421	29.8439
C1	125718422	125963408	7	244986	25.4924	29.5285
B4	1014234	1207005	7	192771	23.7736	29.3928	IDI1,GTPBP4,WDR37	ENSFCAG00000002714,ENSFCAG00000000721,ENSFCAG00000026213,ENSFCAG00000008956
A1	213880960	214185738	7	304778	23.6194	28.2472	RAD1,AGXT2,BRIX1,TTC23L,DNAJC21,RAI14,PRLR	ENSFCAG00000035314,ENSFCAG00000008826,ENSFCAG00000042465,ENSFCAG00000000514,ENSFCAG00000029775,ENSFCAG00000000513,ENSFCAG00000008827
D1	75086648	75271666	3	185018	24.8316	28.0229	PLEKHA7,PIK3C2A	ENSFCAG00000033219,ENSFCAG00000042979,ENSFCAG00000043970,ENSFCAG00000007029,ENSFCAG00000023161
D4	31488849	33572515	2	2083666	27.9625	27.9635	MLANA	ENSFCAG00000032990
A1	150954339	151072955	3	118616	26.3537	27.0449
B4	454013	587742	4	133729	24.1539	27.0191	DIP2C	ENSFCAG00000000804
F2	80486578	80549006	1	62428	26.8403	26.8403
D3	51550006	51581755	1	31749	25.6768	25.6768	CHST9	ENSFCAG00000003134
B4	196483	416014	4	219531	21.9003	25.4922	ZMYND11,DIP2C	ENSFCAG00000033980,ENSFCAG00000000804
E2	32965021	33149821	3	184800	22.8406	24.9385	CHD9	ENSFCAG00000022534
D1	53114120	53245568	2	131448	22.9259	24.534
A3	7541352	7590916	1	49564	24.2915	24.2915		ENSFCAG00000037604
B4	15722815	15851888	7	129073	22.2047	24.2173	CUBN,RSU1	ENSFCAG00000013560,ENSFCAG00000013559
F2	28925910	29102605	3	176695	20.7355	23.1143
E1	18850880	18874645	1	23765	23.0905	23.0905	NOS2	ENSFCAG00000009214,ENSFCAG00000009212
A3	123700118	124023177	6	323059	21.1104	22.5099	PFN4,TP53I3,SF3B6,FKBP1B,MFSD2B,UBXN2A,ITSN2,WDCP	ENSFCAG00000004306,ENSFCAG00000004305,ENSFCAG00000037101,ENSFCAG00000028526,ENSFCAG00000031365,ENSFCAG00000040740,ENSFCAG00000004302,ENSFCAG00000028218,ENSFCAG00000004308,ENSFCAG00000004303
B4	123341391	123410174	2	68783	21.0668	22.36	NR1H4,GAS2L3	ENSFCAG00000006469,ENSFCAG00000023152
E3	40082531	40151200	2	68669	21.4301	22.2354	RBFOX1	ENSFCAG00000025322
C2	112822536	112896382	1	73846	22.1313	22.1313
C2	139012838	139078315	1	65477	22.1163	22.1163	EFHB,PP2D1	ENSFCAG00000004454,ENSFCAG00000040097,ENSFCAG00000039795
F2	81637343	81658253	1	20910	21.8562	21.8562
C1	152713872	152863458	2	149586	21.7141	21.777
A2	159469042	159575346	2	106304	20.6684	21.6236	OR6B1,OR2A5,OR2A25,OR2A12,OR2A14,OR2A2	ENSFCAG00000018827,ENSFCAG00000029483,ENSFCAG00000042035,ENSFCAG00000045668,ENSFCAG00000045096,ENSFCAG00000022619
D1	93928129	94030496	2	102367	20.7077	21.1062
A1	73110178	73171611	2	61433	20.142	20.2494	FGF14	ENSFCAG00000033716
A1	85814082	85819530	1	5448	19.621	19.621		ENSFCAG00000030490
C1	32238143	32301114	1	62971	19.476	19.476	SCMH1	ENSFCAG00000015324
A3	107718960	107775728	1	56768	19.2378	19.2378	ITPRIPL1,SNRNP200,NCAPH	ENSFCAG00000045827,ENSFCAG00000010699,ENSFCAG00000010702
B4	18548061	18659967	1	111906	19.2378	19.2378	MALRD1	ENSFCAG00000039642
B3	31237747	31487631	2	249884	18.9624	18.9693	ISL2,ETFA,SCAPER	ENSFCAG00000000066,ENSFCAG00000006109,ENSFCAG00000002872
MEAN				222102
MEDIAN				162648
TOTAL			224	1.14334e+07

## Sheet: Table S3. ll_candidate_regions
chr	start	end	windows	size	mean_lassi	max_lassi	gene_name	ensembl_id
F1	20121628	20750209	57	628581	251.224	339.475	PAPPA2,COP1,ASTN1	ENSFCAG00000006472,ENSFCAG00000014440,ENSFCAG00000006473
B1	202847167	203409512	25	562345	128.361	236.469	WFS1,CRMP1,PPP2R2C	ENSFCAG00000004078,ENSFCAG00000004079,ENSFCAG00000044081,ENSFCAG00000040449,ENSFCAG00000004077,ENSFCAG00000006161
D2	65882072	66201950	9	319878	133.108	179.974
D3	74062788	74307511	26	244723	132.677	176.21	DCC	ENSFCAG00000012953
E3	23344572	23772003	20	427431	121.982	162.1
B1	117432117	117664410	12	232293	111.13	141.671	PAPSS1	ENSFCAG00000007221
B2	4544967	4834640	13	289673	103.943	135.429	CARMIL1,CMAH	ENSFCAG00000014666,ENSFCAG00000002804
E3	22378891	22723537	12	344646	92.8234	133.224	GSG1L,KIAA0556	ENSFCAG00000024353,ENSFCAG00000009928
D3	86545339	86866635	17	321296	99.2315	131.315
B2	38771643	38971725	8	200082	104.328	129.489	CMTR1,CCDC167,MDGA1	ENSFCAG00000006744,ENSFCAG00000006745,ENSFCAG00000006747
F1	43828632	44176963	15	348331	88.022	126.449	CHIT1,BTG2,OPTC,ADORA1,CHI3L1,FMOD,PRELP,ATP2B4	ENSFCAG00000013111,ENSFCAG00000036418,ENSFCAG00000043254,ENSFCAG00000013116,ENSFCAG00000013109,ENSFCAG00000038254,ENSFCAG00000031151,ENSFCAG00000025207,ENSFCAG00000000870
A1	112430303	112623870	7	193567	96.773	117.53	FSTL4	ENSFCAG00000014604
E3	3257673	3697434	22	439761	80.2551	114.91		ENSFCAG00000012315
C2	139378444	139576968	9	198524	79.1374	111.471
C2	156808677	157054044	14	245367	83.7244	104.286	ARPP21	ENSFCAG00000013391
A3	119966956	120319036	12	352080	83.5374	104.268	FOSL2,PLB1,BABAM2	ENSFCAG00000039110,ENSFCAG00000005165,ENSFCAG00000003304
D2	75417468	75710521	12	293053	82.2145	103.579	C10orf82,PNLIPRP1,PNLIPRP2,ENO4,SHTN1,HSPA12A	ENSFCAG00000013644,ENSFCAG00000001515,ENSFCAG00000001516,ENSFCAG00000001518,ENSFCAG00000023428,ENSFCAG00000001517
B3	15283092	15467657	8	184565	76.432	100.882
B2	138169671	138315937	7	146266	84.2048	98.3692	PPP1R14C	ENSFCAG00000023771,ENSFCAG00000035894
E3	24215827	24355219	3	139392	79.0472	97.0135	HS3ST4	ENSFCAG00000022747
A1	164333956	164483146	5	149190	76.5227	96.3787
A2	167624451	167778121	8	153670	67.871	95.6281	DPP6	ENSFCAG00000008374
E2	11572898	11797354	4	224456	74.3647	95.3494	NKPD1,GEMIN7,ZNF296,APOC2,TOMM40,PPP1R37,CLASRP,CLPTM1,APOE,NECTIN2,BCAM,CBLC,RELB	ENSFCAG00000042894,ENSFCAG00000043198,ENSFCAG00000040249,ENSFCAG00000018891,ENSFCAG00000004795,ENSFCAG00000033939,ENSFCAG00000004793,ENSFCAG00000001768,ENSFCAG00000033941,ENSFCAG00000004797,ENSFCAG00000004788,ENSFCAG00000028198,ENSFCAG00000004786,ENSFCAG00000004785,ENSFCAG00000025715
A1	26459092	26700656	10	241564	80.8497	95.1226	SERP2	ENSFCAG00000044942
F1	60615917	60937192	15	321275	74.5544	94.221	DUSP10	ENSFCAG00000015180
A1	8651870	8861616	6	209746	77.9419	93.7305		ENSFCAG00000014322,ENSFCAG00000043734
C2	158151823	158347601	5	195778	84.5769	93.4728
B1	202589330	202794812	6	205482	83.827	93.0724	EVC2,STK32B	ENSFCAG00000004076,ENSFCAG00000004075,ENSFCAG00000004074
B4	3269171	3372647	5	103476	79.5586	92.6263
E2	21372977	21477566	5	104589	80.698	91.5335	TSHZ3	ENSFCAG00000004896
B4	3869091	4024310	7	155219	79.0068	91.2266
D2	75099962	75160279	2	60317	91.0707	91.0843	CCDC172,GFRA1	ENSFCAG00000024420,ENSFCAG00000027107
C2	157604795	157882055	11	277260	77.6604	90.6799
A3	141718783	141836333	4	117550	75.0575	90.3591
A3	128117398	128220931	2	103533	89.3941	89.4068	OSR1	ENSFCAG00000026754
C1	125026978	125257875	8	230897	73.9094	88.6416	DPP10	ENSFCAG00000005743
A3	29257627	29479181	7	221554	74.5125	87.5894	STK35	ENSFCAG00000046430,ENSFCAG00000007974,ENSFCAG00000014443
E3	1883387	2430306	14	546919	67.373	83.5317	NUDT1,LFNG,EIF3B,IQCE,BRAT1,AMZ1,MAD1L1,SNX8,TTYH3,GNA12	ENSFCAG00000024756,ENSFCAG00000005390,ENSFCAG00000022239,ENSFCAG00000008558,ENSFCAG00000005392,ENSFCAG00000025518,ENSFCAG00000025676,ENSFCAG00000031391,ENSFCAG00000008559,ENSFCAG00000005389,ENSFCAG00000005391,ENSFCAG00000022890,ENSFCAG00000043446
D2	74912539	75064409	6	151870	74.1705	81.7541	GFRA1	ENSFCAG00000027107
A3	124293156	124394048	3	100892	71.7271	80.4907	KLHL29	ENSFCAG00000003613
A3	122906256	122995089	2	88833	74.7738	80.2052	DNMT3A	ENSFCAG00000003659
D4	80502587	80627655	4	125068	67.8391	79.8831	BRINP1	ENSFCAG00000033056
A1	52027244	52275501	7	248257	71.7767	79.6836	EDNRB	ENSFCAG00000023007
E3	13621285	13782377	5	161092	67.3131	79.1059	AUTS2	ENSFCAG00000015412
E2	21559959	21647111	2	87152	74.4629	78.4978
B2	150187006	150365641	8	178635	64.648	78.3395
F2	38525344	38741885	5	216541	71.2331	78.155
E3	23799517	23951272	8	151755	66.0075	78.0462	HS3ST4	ENSFCAG00000022747
B4	20833660	21052253	4	218593	70.9638	77.9479	COMMD3,BMI1,SPAG6	ENSFCAG00000007230,ENSFCAG00000036566,ENSFCAG00000005488
A3	126926446	127090972	4	164526	68.1652	77.0348	GDF7,LDAH,HS1BP3	ENSFCAG00000044521,ENSFCAG00000026226,ENSFCAG00000002398
B2	41858529	42041328	8	182799	68.2475	77.0051
D2	80150150	80344216	8	194066	68.7752	76.7428	BTBD16	ENSFCAG00000026479,ENSFCAG00000003652
A3	127957957	128075175	3	117218	66.2562	72.9027	OSR1	ENSFCAG00000026754
A1	229011675	229129200	4	117525	64.9383	72.3814	MARCH11,FBXL7	ENSFCAG00000005741,ENSFCAG00000030930
A3	130661590	130862334	6	200744	63.5891	71.7347
E2	36970485	37091010	3	120525	68.8409	71.5319	ZNF319,USB1,TEPP,MMP15,CFAP20	ENSFCAG00000024689,ENSFCAG00000002693,ENSFCAG00000031698,ENSFCAG00000002694,ENSFCAG00000002691,ENSFCAG00000015358
A1	210804428	210862382	2	57954	68.567	71.5151	LIFR	ENSFCAG00000018250
C2	155500870	155601387	4	100517	68.1169	70.6279	ITGA9	ENSFCAG00000002281
F2	49166616	49266152	2	99536	65.4054	69.517		ENSFCAG00000033189
D1	77892149	78066242	5	174093	66.383	68.7695	HTATIP2,PRMT3	ENSFCAG00000030053,ENSFCAG00000031309
F1	3443937	3571139	3	127202	63.6961	68.0245		ENSFCAG00000023988
A3	127405086	127530931	4	125845	66.0412	67.9681	SDC1	ENSFCAG00000005354
F1	55270802	55370350	2	99548	67.0566	67.8746	KCTD3	ENSFCAG00000008637
A3	46990092	47069199	7	79107	64.2474	67.6742
B1	201092750	201143377	1	50627	66.6325	66.6325	WDR1,SLC2A9	ENSFCAG00000011317,ENSFCAG00000011316
C2	136426072	136496038	2	69966	63.468	66.603	PLCL2	ENSFCAG00000022152
C2	157420077	157546075	2	125998	64.0611	66.4535
A1	195051209	195166025	2	114816	65.5658	66.181	LARP1	ENSFCAG00000000592
B4	15499152	15542542	1	43390	65.6436	65.6436	C1QL3,PTER	ENSFCAG00000043670,ENSFCAG00000013558
A1	27364045	27477419	3	113374	64.5967	65.35	ENOX1	ENSFCAG00000010984
B1	201449348	201513691	2	64343	62.2296	64.4098	TMEM128,LYAR,OTOP1	ENSFCAG00000015507,ENSFCAG00000028343,ENSFCAG00000015506
E3	25154712	25289264	2	134552	63.5408	64.2549	RBBP6,CACNG3	ENSFCAG00000043694,ENSFCAG00000011087
A3	17037848	17098427	1	60579	64.1876	64.1876	IFT52,SGK2,MYBL2	ENSFCAG00000011137,ENSFCAG00000001877,ENSFCAG00000011141
B3	77782663	77964870	2	182207	62.3679	63.831
B2	40982075	41079212	2	97137	62.2327	63.4157	MOCS1,DAAM2	ENSFCAG00000006417,ENSFCAG00000006415
D3	85129714	85228030	2	98316	60.9725	63.187	CDH7	ENSFCAG00000019323
F1	62556719	62638531	3	81812	60.1119	63.1371	LMX1A	ENSFCAG00000010758
B1	185442240	185521415	2	79175	62.2945	62.6783
A1	136194555	136277085	1	82530	62.6207	62.6207	MAST4	ENSFCAG00000032306,ENSFCAG00000025450
E3	24908792	25001647	1	92855	62.0262	62.0262	TNRC6A	ENSFCAG00000025236
E2	21233915	21298305	3	64390	60.976	61.9929
C1	100039950	100111362	2	71412	60.1178	61.9594	IGSF3	ENSFCAG00000011343
D4	80373174	80425436	1	52262	61.9554	61.9554
D3	84979110	85067663	3	88553	59.2599	61.2446
A2	66472173	66512517	1	40344	61.1773	61.1773	IKZF1	ENSFCAG00000042921
A3	141874625	141950833	3	76208	59.4258	60.9891
F2	9835440	9943395	2	107955	59.0134	60.8773	XKR4	ENSFCAG00000008909
D4	26280315	26340034	1	59719	60.4364	60.4364
B1	188296860	188355754	1	58894	59.467	59.467
E3	13174272	13246781	1	72509	59.3334	59.3334	AUTS2	ENSFCAG00000015412
A1	52590197	52676621	2	86424	58.5401	59.2685
C2	127509526	127601104	1	91578	59.2294	59.2294	CLDN18	ENSFCAG00000001802
B4	3426050	3482978	1	56928	59.1845	59.1845
A3	127102204	127141589	1	39385	59.0894	59.0894
C1	145562666	145608401	1	45735	58.9326	58.9326	FMNL2	ENSFCAG00000005239
B3	21073184	21160146	2	86962	58.7497	58.7547	APBA2,FAM189A1	ENSFCAG00000008067,ENSFCAG00000008069
C2	154370688	154478311	2	107623	58.6525	58.6836	SCN10A,SCN5A	ENSFCAG00000003166,ENSFCAG00000003161
F2	49778907	49844621	1	65714	58.5006	58.5006	NCALD	ENSFCAG00000026528
A3	21073922	21109842	1	35920	58.3497	58.3497	DHX35	ENSFCAG00000025103
F2	9741348	9779117	1	37769	58.0862	58.0862	XKR4	ENSFCAG00000008909
B2	115856087	115921537	1	65450	57.3077	57.3077		ENSFCAG00000041241
E3	3118303	3193668	1	75365	57.2894	57.2894		ENSFCAG00000044837
B2	150436118	150489389	1	53271	57.1352	57.1352
F1	55458193	55515082	1	56889	57.1307	57.1307	USH2A	ENSFCAG00000026360
A2	62494051	62622612	1	128561	57.1204	57.1204	GCK,YKT6,CAMK2B,NUDCD3	ENSFCAG00000014361,ENSFCAG00000014362,ENSFCAG00000019129,ENSFCAG00000010253
D1	109260802	109333698	1	72896	57.088	57.088	RCOR2,NAA40,COX8A,OTUB1,MARK2	ENSFCAG00000014656,ENSFCAG00000014660,ENSFCAG00000014662,ENSFCAG00000029184,ENSFCAG00000014652
MEAN				158493
MEDIAN				120525
TOTAL			535	1.58027e+07

## Sheet: Table S4. lp_candidate_regions
chr	start	end	windows	size	mean_lassi	max_lassi	gene_name	ensembl_id
D3	69291987	69677170	7	385183	19.2879	24.5186	HDHD2,KATNAL2,SKOR2	ENSFCAG00000002788,ENSFCAG00000032516,ENSFCAG00000018778,ENSFCAG00000045761
B4	1306063	1778998	10	472935	16.9722	21.5592	ADARB2	ENSFCAG00000003296
A2	170876718	171187865	4	311147	12.5359	19.0378	ESYT2,WDR60,VIPR2,PTPRN2,NCAPG2	ENSFCAG00000009037,ENSFCAG00000009038,ENSFCAG00000009039,ENSFCAG00000007989,ENSFCAG00000009036
D4	87057978	87346691	3	288713	14.7669	17.5893	MVB12B	ENSFCAG00000005855
A3	141580448	141873689	4	293241	14.1764	17.5596
A1	9438560	9713876	3	275316	14.0146	16.1522	KATNAL1	ENSFCAG00000032001
B4	142059977	142273268	5	213291	13.9748	15.6133
A1	7177227	7515983	4	338756	13.3549	15.5562	GSX1,POLR1D,LNX2	ENSFCAG00000026793,ENSFCAG00000030162,ENSFCAG00000011821
D2	84530180	84769739	2	239559	13.3542	15.5534	INSYN2A,DOCK1	ENSFCAG00000007355,ENSFCAG00000008372
D3	3802885	4067514	4	264629	13.535	15.0932		ENSFCAG00000027695
C1	3212963	3374207	2	161244	14.0373	15.0751
D1	110193196	110454492	5	261296	12.8486	14.5146	ARL2,SAC3D1,CDCA5,ZFPL1,TMEM262,TM7SF2,ZNHIT2,SYVN1,MRPL49,BATF2,SNX15,VPS51,SPDYC,NAALADL1,CAPN1	ENSFCAG00000038054,ENSFCAG00000023322,ENSFCAG00000028197,ENSFCAG00000006251,ENSFCAG00000045639,ENSFCAG00000006254,ENSFCAG00000041142,ENSFCAG00000030009,ENSFCAG00000006256,ENSFCAG00000006248,ENSFCAG00000006249,ENSFCAG00000006253,ENSFCAG00000001442,ENSFCAG00000029565,ENSFCAG00000001439,ENSFCAG00000001440,ENSFCAG00000006250,ENSFCAG00000001438
B3	37145448	37333129	5	187681	12.8552	14.5123
A3	139963262	140073978	5	110716	11.6887	14.2116
A1	177163902	177313225	1	149323	14.1807	14.1807		ENSFCAG00000025391
C1	18856020	19152919	3	296899	12.4765	14.1658	RSRP1,TMEM50A,MACO1,LDLRAP1	ENSFCAG00000043095,ENSFCAG00000010324,ENSFCAG00000029142,ENSFCAG00000012788,ENSFCAG00000012790,ENSFCAG00000036460,ENSFCAG00000012789
E3	12407542	12542653	4	135111	13.7361	13.737
A3	6500112	6688763	2	188651	12.561	13.5985	GCNT7,TFAP2C,RTF2,CSTF1,CASS4	ENSFCAG00000018985,ENSFCAG00000005550,ENSFCAG00000005551,ENSFCAG00000037890,ENSFCAG00000025673,ENSFCAG00000005548
C1	19183221	19406994	3	223773	12.0226	13.5955	LDLRAP1,AUNIP,MAN1C1,MTFR1L	ENSFCAG00000036460,ENSFCAG00000012793,ENSFCAG00000012795,ENSFCAG00000012792,ENSFCAG00000012794
F2	3696886	3806461	1	109575	13.5824	13.5824	EFCAB1	ENSFCAG00000008555
C1	22595798	22752602	4	156804	12.2413	13.5605
A3	3578314	4020019	7	441705	12.0465	13.2446	PPP1R3D,CDH26,SYCP2,PHACTR3	ENSFCAG00000031527,ENSFCAG00000005129,ENSFCAG00000005127,ENSFCAG00000005126
A3	142758230	142931651	1	173421	13.1805	13.1805
B3	136558921	136782562	1	223641	13.1753	13.1753	RPS6KA5	ENSFCAG00000001585
A3	2840608	2940341	1	99733	13.1698	13.1698
B1	202337335	202568024	4	230689	12.7309	13.1117	STK32B	ENSFCAG00000004074
C1	28706257	28956276	4	250019	11.9825	13.0209
E3	11759194	11846463	2	87269	12.3811	12.6605
D4	76530089	76625820	2	95731	12.4859	12.4863	TEX48,ATP6V1G1,TMEM268	ENSFCAG00000043714,ENSFCAG00000042546,ENSFCAG00000034121,ENSFCAG00000042326
E1	56154411	56225833	1	71422	12.4379	12.4379
A2	63614282	63724674	3	110392	11.7434	12.4303
B3	141290314	141449765	2	159451	11.6268	12.0991	ATG2B,GSKIP,AK7	ENSFCAG00000006781,ENSFCAG00000033108,ENSFCAG00000006783
A3	21530073	21725763	2	195690	11.6167	12.092	BPI,KIAA1755,RALGAPB,LBP	ENSFCAG00000004810,ENSFCAG00000004809,ENSFCAG00000004814,ENSFCAG00000004811
A1	81296572	81601639	3	305067	11.4734	12.0913		ENSFCAG00000045942
B2	42250038	42393770	2	143732	11.1377	11.8962	TREM2,TREML2,TREM1	ENSFCAG00000002774,ENSFCAG00000033896,ENSFCAG00000002776,ENSFCAG00000011518
A1	20125014	20274556	1	149542	11.7701	11.7701	INTS6,SERPINE3,FAM124A	ENSFCAG00000030967,ENSFCAG00000018195,ENSFCAG00000043387
A3	2459733	2600975	2	141242	11.7045	11.7445	CDH4	ENSFCAG00000011987
A3	138352816	138497805	2	144989	11.7242	11.7246	RSAD2,CMPK2,RNF144A	ENSFCAG00000035139,ENSFCAG00000022513,ENSFCAG00000000709
D2	33264761	33548918	3	284157	11.1297	11.5259	NODAL,EIF4EBP2,PRF1,LRRC20,PALD1,ADAMTS14	ENSFCAG00000001230,ENSFCAG00000036699,ENSFCAG00000028455,ENSFCAG00000001228,ENSFCAG00000001231,ENSFCAG00000001232
D4	91681063	91957817	3	276754	11.1346	11.5163	RAPGEF1,MED27	ENSFCAG00000007100,ENSFCAG00000007101
D4	90105641	90207035	1	101394	11.4957	11.4957	TOR1B,C9orf78,TOR1A,USP20,FNBP1	ENSFCAG00000008977,ENSFCAG00000004761,ENSFCAG00000004760,ENSFCAG00000013549,ENSFCAG00000035160
F1	45971885	46140732	1	168847	11.3742	11.3742	RAB29,SLC45A3,SLC41A1,PM20D1,NUCKS1,SLC26A9	ENSFCAG00000027776,ENSFCAG00000006724,ENSFCAG00000022330,ENSFCAG00000006729,ENSFCAG00000006726,ENSFCAG00000006730
B3	142036348	142148156	2	111808	11.1584	11.1597
D1	98367574	98648453	2	280879	11.155	11.1577	ACCSL,ALX4,ACCS,EXT2	ENSFCAG00000005617,ENSFCAG00000005620,ENSFCAG00000005618,ENSFCAG00000005619
A3	130747440	130849687	2	102247	11.1531	11.154
B2	3207100	3300470	2	93370	11.1485	11.1495	ZNF184	ENSFCAG00000045010,ENSFCAG00000022011
A3	139259101	139327217	1	68116	11.011	11.011
D1	20593574	20724810	1	131236	10.9473	10.9473	SCN3B,GRAMD1B	ENSFCAG00000000425,ENSFCAG00000004317
D1	99789491	100072331	3	282840	10.9423	10.9465	CHST1,C11orf94,PEX16,LARGE2,SLC35C1,MAPK8IP1,CRY2,PHF21A	ENSFCAG00000006661,ENSFCAG00000041581,ENSFCAG00000003190,ENSFCAG00000021941,ENSFCAG00000026308,ENSFCAG00000003189,ENSFCAG00000003188,ENSFCAG00000027311
C2	10931480	11015122	1	83642	10.9463	10.9463	KCNE1,RCAN1	ENSFCAG00000006759,ENSFCAG00000041249
B4	4358922	4601263	2	242341	10.9449	10.9458
C1	8094700	8333391	2	238691	10.9386	10.9457	ANGPTL7,UBIAD1,MTOR	ENSFCAG00000000055,ENSFCAG00000038736,ENSFCAG00000000053
A3	134756127	134938315	2	182188	10.6627	10.945	C2orf50,ROCK2,PQLC3	ENSFCAG00000044685,ENSFCAG00000024216,ENSFCAG00000014335
C1	5594608	5855679	2	261071	10.9436	10.9437	SLC45A1,RERE	ENSFCAG00000008123,ENSFCAG00000008124
D4	81497358	81631052	1	133694	10.9428	10.9428	CDK5RAP2	ENSFCAG00000008625
E2	2017987	2177879	1	159892	10.9407	10.9407	PEG3	ENSFCAG00000031979,ENSFCAG00000027881,ENSFCAG00000024602,ENSFCAG00000033639
D2	40867334	40987063	1	119729	10.9387	10.9387
A2	167881359	167999449	2	118090	10.929	10.9295	DPP6	ENSFCAG00000008374
A3	134087756	134157906	1	70150	10.827	10.827
C1	44759234	44948354	1	189120	10.6982	10.6982	TMEM61,DHCR24,BSND,USP24	ENSFCAG00000012971,ENSFCAG00000003989,ENSFCAG00000008815,ENSFCAG00000008817
C2	20733856	20830367	1	96511	10.6515	10.6515
A1	237830683	237933133	1	102450	10.5951	10.5951
E2	20800148	20954355	3	154207	10.4364	10.4381
F1	42763910	42927533	1	163623	10.3745	10.3745	ELF3,GPR37L1,TIMM17A,RNPEP,ARL8A,LGR6	ENSFCAG00000000449,ENSFCAG00000000450,ENSFCAG00000043180,ENSFCAG00000026182,ENSFCAG00000000448,ENSFCAG00000018232,ENSFCAG00000045465,ENSFCAG00000025618
A1	239823028	239906941	2	83913	10.3694	10.3696
E3	14972827	15079233	1	106406	10.3696	10.3696		ENSFCAG00000008708
A1	79708747	79862079	1	153332	10.3695	10.3695	IRS2	ENSFCAG00000041416
B3	2658878	2786279	1	127401	10.3694	10.3694
B3	32597997	32806360	2	208363	10.3691	10.3694	ODF3L1,CSPG4	ENSFCAG00000012419,ENSFCAG00000012418
A2	155947780	156059472	1	111692	10.3691	10.3691	KLRG2,HIPK2	ENSFCAG00000044414,ENSFCAG00000027879,ENSFCAG00000010563,ENSFCAG00000010565
B4	3847063	3979138	1	132075	10.369	10.369
D3	68959531	69041980	1	82449	10.3689	10.3689	LOXHD1,ST8SIA5	ENSFCAG00000002785,ENSFCAG00000002786
A1	238421708	238498918	1	77210	10.3685	10.3685
B4	80709464	80844170	1	134706	10.3685	10.3685	KRT85,KRT80,KRT7	ENSFCAG00000046404,ENSFCAG00000042673,ENSFCAG00000045494,ENSFCAG00000000278,ENSFCAG00000023572,ENSFCAG00000000270,ENSFCAG00000023610,ENSFCAG00000000272
MEAN				183390
MEDIAN				159451
TOTAL			159	1.30069e+07

## Sheet: Table S5. lr_candidate_regions
chr	start	end	windows	size	mean_lassi	max_lassi	gene_name	ensembl_id
B1	36931526	37736592	37	805066	52.1198	97.1419	LZTS1	ENSFCAG00000030368
A1	127641912	127947523	17	305611	51.3947	75.1964	ACTBL2,GPBP1	ENSFCAG00000003001,ENSFCAG00000025310
B1	161720495	162089215	29	368720	46.3605	70.406	NOA1,POLR2B,REST,IGFBP7	ENSFCAG00000024100,ENSFCAG00000003905,ENSFCAG00000046155,ENSFCAG00000025634
D3	77140753	77571651	36	430898	45.4744	70.2336
B2	87392795	87671451	17	278656	46.3759	62.1757		ENSFCAG00000034817
E2	23671329	23915618	18	244289	50.9755	60.5787
D2	16654648	16955927	34	301279	41.668	59.7659	DISC1	ENSFCAG00000002499
B2	39181294	39376586	10	195292	43.3831	58.1989	ZFAND3	ENSFCAG00000010969
A1	161093158	161336995	16	243837	44.4527	54.6307	RIOK2,LNPEP,LIX1	ENSFCAG00000024077,ENSFCAG00000004970,ENSFCAG00000036976
B1	42076028	42358688	11	282660	40.8093	53.9075	THAP1,CHRNA6,HOOK3,RNF170,CHRNB3	ENSFCAG00000045863,ENSFCAG00000022358,ENSFCAG00000025031,ENSFCAG00000028034,ENSFCAG00000010080
E3	19798591	20001311	10	202720	48.8829	49.4277	AHSP,C16orf58	ENSFCAG00000007857,ENSFCAG00000029973
D4	77307379	77525037	11	217658	37.2116	49.0233
A1	25049756	25215366	14	165610	34.3277	48.2313	SIAH3,ZC3H13	ENSFCAG00000018417,ENSFCAG00000004877
B3	53292976	53519221	11	226245	37.0354	47.673
A2	87289845	87537003	13	247158	33.6599	46.6803		ENSFCAG00000044481
D3	58713678	59219229	25	505551	32.9712	46.1843	ZNF397,ZSCAN30,ZNF396,ZNF24,INO80C,GALNT1	ENSFCAG00000023533,ENSFCAG00000034299,ENSFCAG00000030023,ENSFCAG00000033158,ENSFCAG00000040086,ENSFCAG00000003290,ENSFCAG00000038036,ENSFCAG00000003291,ENSFCAG00000027087
A1	92534489	92895029	13	360540	30.1711	45.6666	SQSTM1,LTC4S,CBY3,HNRNPH1,TBC1D9B,MGAT4B,MAML1,CANX,RUFY1,RNF130	ENSFCAG00000014700,ENSFCAG00000019371,ENSFCAG00000004846,ENSFCAG00000001204,ENSFCAG00000014707,ENSFCAG00000014705,ENSFCAG00000014697,ENSFCAG00000014693,ENSFCAG00000022987,ENSFCAG00000001202,ENSFCAG00000014711
D4	35441776	35709249	13	267473	33.6081	44.4109
E1	24632451	24853938	16	221487	35.0083	43.9907	DHRS11,PIGW,MRM1,MYO19,GGNBP2	ENSFCAG00000007033,ENSFCAG00000026395,ENSFCAG00000041062,ENSFCAG00000031667,ENSFCAG00000011616,ENSFCAG00000007032
F1	13103250	13268693	19	165443	29.7077	43.9013		ENSFCAG00000029190
A2	136432681	136733452	14	300771	31.7007	43.3693	CAV2,CAV1	ENSFCAG00000023324,ENSFCAG00000034785,ENSFCAG00000009534
B1	110371363	110669014	13	297651	33.1188	43.012
C1	70526656	70812264	19	285608	29.8579	42.7382
C1	128407080	128626321	19	219241	31.8349	42.7058	MGAT5,TMEM163	ENSFCAG00000015759,ENSFCAG00000045338
C1	47505835	47679287	16	173452	33.0261	42.4554
D3	58258309	58503645	27	245336	31.8315	42.0475	DTNA	ENSFCAG00000011492
E3	10573194	10695087	8	121893	32.0205	41.4244	ELN,LIMK1,EIF4H,LAT2,RFC2	ENSFCAG00000040567,ENSFCAG00000044781,ENSFCAG00000009702,ENSFCAG00000029386,ENSFCAG00000009704,ENSFCAG00000009705
B4	56636159	56860967	30	224808	32.0064	41.0971		ENSFCAG00000039925,ENSFCAG00000035338
E2	25953418	26122494	27	169076	31.8717	41.0558
A1	53428062	53575843	5	147781	31.5302	41.0371	RBM26,NDFIP2	ENSFCAG00000000561,ENSFCAG00000025797
C2	132452988	132669894	11	216906	34.6984	40.9335	ACKR4,ACAD11,ACPP,DNAJC13	ENSFCAG00000003875,ENSFCAG00000026667,ENSFCAG00000007537,ENSFCAG00000003874
C2	62561148	62820490	19	259342	34.0366	40.8911	LSAMP	ENSFCAG00000004320
B1	124223634	124504969	21	281335	32.7592	40.543	MTTP,TRMT10A,C4orf17,DAPP1,C4orf54	ENSFCAG00000036024,ENSFCAG00000029668,ENSFCAG00000029521,ENSFCAG00000004690,ENSFCAG00000023422,ENSFCAG00000022924
A3	73119448	73442437	16	322989	33.6939	40.3934
A3	49127480	49386501	12	259021	30.0548	40.3207
A1	35053129	35255377	10	202248	33.6022	40.2745
D4	87886570	87989959	8	103389	34.006	40.2565	RALGPS1,GARNL3	ENSFCAG00000008696,ENSFCAG00000019243
A1	149889256	150076480	9	187224	33.6254	39.73	EDIL3	ENSFCAG00000002497
B1	200143258	200236590	10	93332	30.4089	38.8324
A1	72140813	72329284	13	188471	34.3094	38.4467	NALCN	ENSFCAG00000005326
D1	86837712	87058197	15	220485	29.4349	38.4439	MPPED2	ENSFCAG00000001706
A1	23965960	24207911	20	241951	30.8086	38.4289		ENSFCAG00000026862
A1	170858651	171112201	12	253550	30.681	38.0008	FBXL17	ENSFCAG00000046291
B3	67111705	67343411	13	231706	30.7235	37.7302	TMCO5A	ENSFCAG00000014523,ENSFCAG00000029681
A1	131439410	131550710	5	111300	32.0931	37.451	ZSWIM6	ENSFCAG00000018889
E3	8760247	8866742	13	106495	32.3508	36.9961		ENSFCAG00000034298
A1	142130088	142271893	6	141805	31.5972	36.7959	HMGCR,POLK,COL4A3BP	ENSFCAG00000000007,ENSFCAG00000001614,ENSFCAG00000031307
C1	112405110	112543065	8	137955	29.3527	36.669
B4	56894374	57058266	22	163892	28.3656	36.5283
A1	127098585	127178645	3	80060	31.5528	36.353
B3	27046369	27288718	8	242349	29.0959	36.3463	GABRG3	ENSFCAG00000023805
A2	94436035	94842151	28	406116	27.1465	36.1701	ZNF804B	ENSFCAG00000008141
A1	159995644	160209618	9	213974	27.395	35.849	ELL2	ENSFCAG00000023599
A3	53574688	54215747	41	641059	27.9144	35.7248	SH3RF3,EDAR,CCDC138	ENSFCAG00000029081,ENSFCAG00000012594,ENSFCAG00000030803
B2	91110820	91349072	14	238252	29.1555	35.5957
B3	24096424	24494140	9	397716	32.3044	35.3301	UBE3A	ENSFCAG00000027111
F2	54797200	54907162	5	109962	28.5078	35.1481	ANGPT1	ENSFCAG00000045651
C1	187785448	188010909	8	225461	28.8641	34.8809	CLK1,NDUFB3,BZW1,NIF3L1,ORC2,FAM126B,AOX1	ENSFCAG00000030283,ENSFCAG00000029710,ENSFCAG00000025654,ENSFCAG00000005373,ENSFCAG00000041391,ENSFCAG00000030533,ENSFCAG00000018116,ENSFCAG00000026524
A1	58062152	58272190	11	210038	29.603	34.8736
C1	88218770	88378944	11	160174	29.6275	34.4865	COL11A1	ENSFCAG00000045165
A1	80171548	80287009	14	115461	29.1049	34.3543	COL4A1,COL4A2	ENSFCAG00000014784,ENSFCAG00000014785
A3	106371310	106579902	18	208592	27.1615	34.0714	BCL2L11,ACOXL	ENSFCAG00000036350,ENSFCAG00000041937
B1	96914653	97111851	14	197198	29.118	33.785
B1	126722914	127050103	19	327189	28.0503	33.5685
A1	82373161	82630989	27	257828	27.8774	33.0278	ATP4B,GRK1,LAMP1,GRTP1,TMCO3,TFDP1	ENSFCAG00000005403,ENSFCAG00000006899,ENSFCAG00000014247,ENSFCAG00000014248,ENSFCAG00000014249,ENSFCAG00000014250,ENSFCAG00000006900,ENSFCAG00000018528,ENSFCAG00000005399
D4	58675694	58955630	6	279936	29.1496	32.9632	C9orf131,FANCG,STOML2,FAM205C,PHF24,DNAJB5,VCP,PIGO,FAM214B,UNC13B	ENSFCAG00000044063,ENSFCAG00000044117,ENSFCAG00000001123,ENSFCAG00000040016,ENSFCAG00000046507,ENSFCAG00000029774,ENSFCAG00000001106,ENSFCAG00000001112,ENSFCAG00000001120,ENSFCAG00000001125,ENSFCAG00000012434
A3	75615226	75743374	8	128148	28.1205	32.8631	SPTBN1	ENSFCAG00000010592
A2	97963211	98213955	7	250744	28.243	32.8132	SAMD9L,CDK6	ENSFCAG00000029344,ENSFCAG00000045118
C2	77741792	77871832	4	130040	27.3157	32.5347	MB21D2,FGF12	ENSFCAG00000043235,ENSFCAG00000025224
B1	40786874	41035872	6	248998	27.8832	32.4414	PSD3	ENSFCAG00000033051
A1	163710741	163927698	11	216957	25.2821	31.7814	FAM174A	ENSFCAG00000024243
A1	82943668	83076084	7	132416	25.5905	31.5096	CDC16,UPF3A	ENSFCAG00000040167,ENSFCAG00000014600,ENSFCAG00000014602
C1	62789118	62991197	6	202079	25.2957	31.4105	TYW3	ENSFCAG00000035340
A3	106246858	106336556	10	89698	28.9189	31.4091
C1	112982610	113065158	3	82548	27.7973	31.2231	HS6ST1,UGGT1	ENSFCAG00000042057,ENSFCAG00000001264
C2	56673221	56900261	12	227040	26.8753	31.1839
A1	116669735	116797932	3	128197	27.9804	31.0636	WNT8A,NME5,KIF20A,FAM13B,BRD8	ENSFCAG00000001707,ENSFCAG00000029470,ENSFCAG00000001710,ENSFCAG00000015549,ENSFCAG00000001709
C1	115303983	115547065	12	243082	26.6474	30.9437
A1	170337361	170512726	9	175365	28.0579	30.9208	FBXL17	ENSFCAG00000046291
A1	127265531	127373303	4	107772	25.8326	30.8501	MAP3K1	ENSFCAG00000014104
D1	67936561	68089924	5	153363	25.9414	30.3952	TMEM41B,ZNF143,IPO7	ENSFCAG00000024281,ENSFCAG00000002342,ENSFCAG00000030327
D2	43559612	43651522	6	91910	27.0686	30.2718	NRG3	ENSFCAG00000014132
A3	48035424	48163235	8	127811	25.295	30.17	SSTR4,THBD,CD93	ENSFCAG00000022777,ENSFCAG00000011513,ENSFCAG00000025238
A1	110719833	110818159	3	98326	26.7311	29.9019	FNIP1	ENSFCAG00000001479,ENSFCAG00000026363
C1	79424840	79573737	4	148897	27.2779	29.7458	TMED5,MTF2,CCDC18	ENSFCAG00000031097,ENSFCAG00000015025,ENSFCAG00000015028
C1	136274722	136403751	7	129029	25.2614	29.6106
C1	130595754	130813806	15	218052	25.9466	29.5504	THSD7B	ENSFCAG00000013556
A3	53350399	53535754	5	185355	25.1402	29.5246	SEPT10	ENSFCAG00000001967
B2	21983010	22104363	9	121353	24.1605	29.5151
A1	86053099	86213517	4	160418	27.9846	29.4571		ENSFCAG00000033384
A3	67702901	67838267	5	135366	26.4882	29.4482	SRBD1,PRKCE	ENSFCAG00000005101,ENSFCAG00000005102
F2	46093411	46175021	3	81610	26.885	29.2413	MTDH	ENSFCAG00000022136
A1	80922839	81003286	8	80447	25.4588	29.1927	ARHGEF7	ENSFCAG00000031278,ENSFCAG00000014533
F1	47370499	47435738	3	65239	28.1746	29.138	KCNT2	ENSFCAG00000030400
A1	154329037	154390175	2	61138	28.9114	29.0874
B3	79897842	79945166	3	47324	26.2828	28.5426
D1	78745662	78868766	11	123104	25.6758	28.5265	NELL1	ENSFCAG00000001799
D1	5006420	5062801	5	56381	25.6134	28.5141
C1	106099023	106338585	10	239562	26.0215	28.4064	BNIPL,C1orf56,MLLT11,TNFAIP8L2,LYSMD1,SCNM1,VPS72,PSMD4,SETDB1,CERS2,ANXA9,MINDY1,PRUNE1,GABPB2,SEMA6C,TMOD4,CDC42SE1,PIP5K1A	ENSFCAG00000032352,ENSFCAG00000041587,ENSFCAG00000027874,ENSFCAG00000005558,ENSFCAG00000036601,ENSFCAG00000005560,ENSFCAG00000005562,ENSFCAG00000042092,ENSFCAG00000009655,ENSFCAG00000009657,ENSFCAG00000009658,ENSFCAG00000009660,ENSFCAG00000044569,ENSFCAG00000033249,ENSFCAG00000005557,ENSFCAG00000005561,ENSFCAG00000043888,ENSFCAG00000005563
D1	67464468	67681829	9	217361	23.9956	28.3826	C11orf16,ASCL3,ST5,AKIP1,TMEM9B,SCUBE2,NRIP3	ENSFCAG00000008413,ENSFCAG00000008414,ENSFCAG00000008409,ENSFCAG00000006543,ENSFCAG00000036266,ENSFCAG00000015237,ENSFCAG00000031844
A2	48321161	48424949	5	103788	26.7959	28.3006	GRM7	ENSFCAG00000029003
A1	59590195	59678866	4	88671	25.8092	28.2989
B4	52454649	52569420	4	114771	26.5221	28.273
C1	112547366	112645954	4	98588	24.1518	28.2574
C2	61745176	61828947	2	83771	28.1075	28.1982
B2	88347897	88529145	10	181248	24.1851	28.1663		ENSFCAG00000030894
B2	63783497	63875666	4	92169	25.7808	28.1549
A2	64998841	65076795	8	77954	25.1686	28.1403
B4	57618657	57686795	3	68138	26.111	28.0947	ABCC9	ENSFCAG00000012523
E3	10774286	10805057	3	30771	26.6022	27.9863	CLIP2	ENSFCAG00000006550
C1	38939639	39117805	10	178166	25.5777	27.9123	BEND5	ENSFCAG00000000551,ENSFCAG00000043272
B1	160348771	160515463	9	166692	25.424	27.7653
A2	131633058	131726712	5	93654	25.6996	27.559	IMMP2L	ENSFCAG00000033257
B2	45917520	46018480	5	100960	24.8752	27.5577	SUPT3H,RUNX2	ENSFCAG00000009577,ENSFCAG00000041932
A1	171520231	171803443	14	283212	25.5138	27.5342	PJA2	ENSFCAG00000013298,ENSFCAG00000013296
A2	85382166	85595383	12	213217	25.3929	27.4903	MAGI2	ENSFCAG00000023790,ENSFCAG00000030754
D3	76599066	76744831	9	145765	24.0924	27.4581	TCF4	ENSFCAG00000038219,ENSFCAG00000014682
A2	27768325	27825607	4	57282	25.2052	27.3593	FHIT	ENSFCAG00000033312
C1	99693089	99756245	6	63156	25.9869	27.3552	MAB21L3	ENSFCAG00000031670
A3	74154944	74232942	7	77998	26.1578	27.2853
D1	87088641	87192942	6	104301	23.6864	27.2503		ENSFCAG00000007915
B2	89127887	89260925	7	133038	23.5529	27.195	FUT9	ENSFCAG00000003297
D2	33372268	33478333	10	106065	24.9959	27.1733	NODAL,EIF4EBP2,PALD1	ENSFCAG00000001230,ENSFCAG00000036699,ENSFCAG00000001231
A1	94206347	94240542	2	34195	26.484	27.0278	COL23A1,PHYKPL	ENSFCAG00000045286,ENSFCAG00000015542
E2	38046624	38151436	4	104812	24.5311	26.9922
A3	50718147	50834362	19	116215	25.522	26.9788
A3	105832267	105902624	3	70357	24.6369	26.9481	ANAPC1	ENSFCAG00000027305
F2	46422271	46545066	9	122795	23.8383	26.9296	RIDA,MATN2,POP1	ENSFCAG00000002165,ENSFCAG00000002167,ENSFCAG00000041699,ENSFCAG00000002164,ENSFCAG00000002168
B2	40196352	40277287	5	80935	24.5349	26.8076	GLP1R	ENSFCAG00000006409
E2	26539942	26764565	6	224623	23.9944	26.7579
C2	93935373	94040956	4	105583	24.4001	26.5798
B2	77638546	77693690	2	55144	24.2047	26.5532	ME1	ENSFCAG00000031619
B2	65140346	65183786	2	43440	24.309	26.4814	ADGRB3	ENSFCAG00000032942,ENSFCAG00000002654
B4	101929110	101964667	1	35557	26.4814	26.4814	PHLDA1,NAP1L1	ENSFCAG00000032023,ENSFCAG00000000279
F2	57720471	57790733	3	70262	25.2914	26.4628
B2	88690826	88755317	3	64491	24.6404	26.3363	MANEA	ENSFCAG00000036280
D4	57307336	57353164	1	45828	26.1848	26.1848	DNAJA1,SMU1,B4GALT1	ENSFCAG00000008729,ENSFCAG00000008730,ENSFCAG00000031666
A1	43425309	43574591	7	149282	23.6898	26.0951
B2	40287840	40336103	3	48263	23.8457	25.9944	SAYSD1,GLP1R	ENSFCAG00000032848,ENSFCAG00000006409
A1	116851549	116947191	2	95642	24.7011	25.9387	GFRA3,FAM53C,KDM3B,CDC25C	ENSFCAG00000001711,ENSFCAG00000041343,ENSFCAG00000022610,ENSFCAG00000001712,ENSFCAG00000001714,ENSFCAG00000001715,ENSFCAG00000031992
C1	143899682	143949249	2	49567	25.0323	25.6879
D3	77039677	77090500	2	50823	24.7564	25.6446
B1	126283557	126371729	4	88172	23.5422	25.6213
E2	26135231	26229385	2	94154	24.6912	25.5403
C2	92479218	92623904	5	144686	23.833	25.5134		ENSFCAG00000034655
A3	143177610	143199152	2	21542	25.2081	25.4988
D2	46633174	46752934	8	119760	23.5749	25.4744	WAPL,GRID1	ENSFCAG00000015013,ENSFCAG00000011060
B1	143377012	143429030	2	52018	24.5543	25.4035	PAQR3,BMP2K	ENSFCAG00000043055,ENSFCAG00000002953
A2	140699126	140724271	2	25145	23.5572	25.3844	FAM3C	ENSFCAG00000023087
B4	55747085	55916888	12	169803	23.8148	25.3514	PDE3A	ENSFCAG00000000972
A1	23772678	23812776	2	40098	25.0932	25.2865
B3	91016736	91081369	4	64633	23.7771	25.2094
A2	130572680	130670631	6	97951	24.2832	24.983
B4	94618419	94649223	2	30804	24.5968	24.9692
B1	130292757	130355055	4	62298	23.4947	24.9078	GRID2	ENSFCAG00000023738
D4	37959978	38041568	4	81590	23.2777	24.8872
C1	148346612	148410589	4	63977	23.9309	24.8833
D1	29555995	29601998	2	46003	24.6551	24.6748	OPCML	ENSFCAG00000001808
D4	39034893	39067047	2	32154	23.5385	24.6691
D1	27593630	27675052	4	81422	23.4396	24.4872	SNX19	ENSFCAG00000032007
B2	46047492	46082027	1	34535	24.4097	24.4097	SUPT3H,RUNX2	ENSFCAG00000009577,ENSFCAG00000041932
D4	37860172	37917726	2	57554	23.446	24.3994
D4	30402157	30462561	1	60404	24.3993	24.3993	ZNF367	ENSFCAG00000015587,ENSFCAG00000015586
B3	78764435	78901715	4	137280	23.722	24.3959	NOVA1	ENSFCAG00000004226
B2	54950927	55064571	7	113644	23.3007	24.3873	FAM83B	ENSFCAG00000013437
C1	133902881	134023167	4	120286	22.7459	24.3711	LRP1B	ENSFCAG00000040768,ENSFCAG00000026584
E2	369149	435468	3	66319	22.951	24.364	ZNF132,RNF225,RPS5,ZNF584	ENSFCAG00000034735,ENSFCAG00000045568,ENSFCAG00000027978,ENSFCAG00000031378
D1	30175006	30267762	3	92756	23.8197	24.3248	OPCML	ENSFCAG00000001808
A2	64914245	64938360	3	24115	23.6112	24.3128	ABCA13	ENSFCAG00000013084
A1	123283050	123346905	3	63855	24.1105	24.3022	PRELID2	ENSFCAG00000003768
B4	94564807	94607228	1	42421	24.2815	24.2815	CAND1	ENSFCAG00000023558
B2	63890703	63919407	1	28704	24.2701	24.2701
B3	98845480	98922518	3	77038	23.2249	24.2188
B3	27493169	27595814	3	102645	23.9109	24.181	OCA2	ENSFCAG00000000153
C1	129512517	129574544	1	62027	24.1468	24.1468	ZRANB3,R3HDM1	ENSFCAG00000028173,ENSFCAG00000024830,ENSFCAG00000027113
C2	38449409	38476114	1	26705	24.1373	24.1373	CADM2	ENSFCAG00000024507
B3	56633641	56693665	2	60024	23.0608	24.131	GALK2,FAM227B,FGF7	ENSFCAG00000006030,ENSFCAG00000025633,ENSFCAG00000031568
C1	199185670	199285406	4	99736	23.3697	24.0826	SPAG16	ENSFCAG00000015155
B2	97363576	97386612	1	23036	24.0821	24.0821	LIN28B	ENSFCAG00000044308
C1	116375869	116428203	3	52334	23.373	24.0629	CNTNAP5	ENSFCAG00000011127
D4	24477257	24520820	3	43563	22.8206	24.0604	FRMD3	ENSFCAG00000023456
A1	170009706	170109993	7	100287	23.2933	24.0388	EFNA5	ENSFCAG00000037704
C1	134050292	134099793	2	49501	24.0178	24.0209	LRP1B	ENSFCAG00000026584
B3	27315662	27340291	1	24629	24.0086	24.0086
F1	54267264	54316919	2	49655	23.8891	23.9227
B1	98007399	98121181	3	113782	23.5278	23.9198	JADE1,SCLT1	ENSFCAG00000027791,ENSFCAG00000003448
D1	78703369	78735887	2	32518	23.1397	23.89	NELL1	ENSFCAG00000001799
A1	155404397	155444602	3	40205	22.8896	23.8461	ADGRV1	ENSFCAG00000012405
A1	98972745	99031126	2	58381	22.9753	23.7571
C1	115571892	115644862	4	72970	23.2612	23.7059
D4	67309055	67352603	2	43548	23.651	23.7027
A1	108726098	108754635	2	28537	23.0642	23.662	ISOC1	ENSFCAG00000027663
B3	56705672	56744852	6	39180	22.6224	23.658	GALK2,FAM227B	ENSFCAG00000006030,ENSFCAG00000025633
C1	99554337	99576597	1	22260	23.645	23.645	SLC22A15	ENSFCAG00000022423
A3	25148256	25211267	1	63011	23.6293	23.6293	ASIP	ENSFCAG00000011037
A3	126861000	126904452	1	43452	23.5985	23.5985	LDAH	ENSFCAG00000026226
A2	27705076	27746900	3	41824	22.8197	23.5234	FHIT	ENSFCAG00000033312
A1	82069750	82083807	2	14057	23.2449	23.4502	ATP11A	ENSFCAG00000014241
F1	17145552	17203392	2	57840	23.2718	23.4322	TNFSF18	ENSFCAG00000041001
B1	101619374	101685132	4	65758	23.0373	23.4314
D4	65981116	66048858	4	67742	22.9641	23.4203
B1	79054587	79103118	2	48531	22.8619	23.4152	MAB21L2,LRBA	ENSFCAG00000025743,ENSFCAG00000025294
A1	108778961	108829961	2	51000	22.7685	23.3995
A1	185871683	185910313	2	38630	22.7289	23.3416
C2	45561108	45591957	1	30849	23.2901	23.2901	EPHA6	ENSFCAG00000023114
B2	90181131	90215216	1	34085	23.2268	23.2268	MMS22L	ENSFCAG00000043637
B1	125085799	125116795	1	30996	23.159	23.159
D4	36123638	36149779	1	26141	23.1308	23.1308	PTPRD	ENSFCAG00000024457
A3	39786486	39838603	2	52117	23.0954	23.1307		ENSFCAG00000033400
B3	32013190	32053520	1	40330	22.9886	22.9886	TSPAN3,PEAK1	ENSFCAG00000037699,ENSFCAG00000026195
C1	88411474	88441967	1	30493	22.9779	22.9779	COL11A1	ENSFCAG00000045165
B1	100391622	100427502	1	35880	22.8905	22.8905
A1	135358185	135413316	1	55131	22.87	22.87	ERBIN	ENSFCAG00000024125
D3	63800400	63821496	1	21096	22.8447	22.8447
A1	23885909	23918235	2	32326	22.5775	22.7879
D1	38981310	39045986	3	64676	22.3015	22.7663
A3	106682753	106713794	2	31041	22.3664	22.7373	ACOXL	ENSFCAG00000041937
A1	151181705	151230910	1	49205	22.7367	22.7367
C1	161330019	161417819	2	87800	22.6166	22.7279	UBR3	ENSFCAG00000031648
A3	48231926	48250641	2	18715	22.7062	22.7143
F2	27364393	27401493	1	37100	22.7054	22.7054
B3	89755053	89812666	1	57613	22.6777	22.6777
B3	89911332	89974286	1	62954	22.6351	22.6351
A1	129319410	129377872	3	58462	22.2521	22.6332	PDE4D	ENSFCAG00000027730,ENSFCAG00000045939
A3	75073783	75135147	2	61364	22.2985	22.6255	PSME4	ENSFCAG00000027866
A1	88261139	88348929	2	87790	22.5093	22.6007	GJC2,GUK1,MRPL55,C1orf35,IBA57,ARF1,WNT3A	ENSFCAG00000007130,ENSFCAG00000025872,ENSFCAG00000015199,ENSFCAG00000022579,ENSFCAG00000000672,ENSFCAG00000029374,ENSFCAG00000036791
A1	191834906	191869263	1	34357	22.5931	22.5931
A1	231355869	231394972	2	39103	22.2761	22.5458
B3	115981877	116023830	1	41953	22.4513	22.4513	RAD51B	ENSFCAG00000033449,ENSFCAG00000007657
D4	78534570	78553881	2	19311	22.0554	22.4215	ASTN2	ENSFCAG00000011484
A2	92619640	92659305	2	39665	22.4011	22.4046	KIAA1324L	ENSFCAG00000007415
B2	56589416	56616185	1	26769	22.3818	22.3818	DST	ENSFCAG00000028438
C2	71527476	71563890	1	36414	22.3544	22.3544	IQCG,LRCH3	ENSFCAG00000019052,ENSFCAG00000029889
C1	110994803	111049462	2	54659	22.3438	22.3462
B3	65812399	65842232	1	29833	22.3407	22.3407
A2	27412053	27481151	3	69098	22.1064	22.3092	FHIT	ENSFCAG00000033312
A1	160309541	160358314	1	48773	22.2837	22.2837
E3	10729579	10747915	1	18336	22.2474	22.2474	RFC2,CLIP2	ENSFCAG00000009705,ENSFCAG00000006550
B2	78849433	78901309	2	51876	22.0068	22.2352
B1	110752205	110782680	1	30475	22.219	22.219	NDST4	ENSFCAG00000013922
B3	27810356	27896415	2	86059	22.1636	22.1657	OCA2,HERC2	ENSFCAG00000000153,ENSFCAG00000000154
A1	54470342	54495213	1	24871	22.1463	22.1463
C1	89370354	89409510	1	39156	22.126	22.126
E2	38181674	38217574	1	35900	22.0609	22.0609
A2	83849770	83897524	1	47754	22.0595	22.0595	RSBN1L,PTPN12	ENSFCAG00000036336,ENSFCAG00000003993,ENSFCAG00000005211
B1	79161645	79205755	1	44110	22.0297	22.0297	LRBA	ENSFCAG00000025294
A3	99898881	99961559	2	62678	21.9051	21.9616
C2	133657379	133684952	1	27573	21.8957	21.8957	NUDT16,NEK11	ENSFCAG00000033878,ENSFCAG00000001171
B3	56768264	56810539	1	42275	21.8903	21.8903	GALK2	ENSFCAG00000006030
D4	67393799	67423476	1	29677	21.8541	21.8541	SMC2	ENSFCAG00000002327
C1	70473497	70500042	1	26545	21.8293	21.8293
B2	56624566	56646906	1	22340	21.8216	21.8216	DST	ENSFCAG00000028438
B3	114768937	114831579	1	62642	21.8181	21.8181	GPHN	ENSFCAG00000013487
A1	155318539	155364125	1	45586	21.812	21.812	ADGRV1	ENSFCAG00000012405
C2	123218357	123252302	1	33945	21.7208	21.7208	TRPC1	ENSFCAG00000022271
A1	98922200	98963248	1	41048	21.7192	21.7192
B4	102486109	102525277	1	39168	21.7148	21.7148	ZDHHC17	ENSFCAG00000027034
B1	200251125	200270463	1	19338	21.7131	21.7131
D2	43664937	43692108	1	27171	21.7069	21.7069	NRG3	ENSFCAG00000014132
MEAN				122259
MEDIAN				87986
TOTAL			1700	3.06696e+07

## Sheet: Table S6. lc_enrichment
Species	GO.ID	Term	Annotated	Significant	Expected	Fold	Fisher	external_gene_name	ensembl_gene_id
Lynx canadensis	GO:0050911	detection of chemical stimulus involved in sensory perception of smell	372	10	2.86	3.4965	0.00059	OR3A1,OR3A2,,OR2A12,OR2A25,OR6B1,OR1G1	ENSFCAG00000033926,ENSFCAG00000029700,ENSFCAG00000039141,ENSFCAG00000045668,ENSFCAG00000042035,ENSFCAG00000018827,ENSFCAG00000030490,ENSFCAG00000045989,ENSFCAG00000009157,ENSFCAG00000042337
Lynx canadensis	GO:0042415	norepinephrine metabolic process	11	2	0.08	25	0.00309	EPAS1,COMT	ENSFCAG00000013629,ENSFCAG00000002684
Lynx canadensis	GO:0048015	phosphatidylinositol-mediated signaling	15	2	0.12	16.6667	0.00578	PIK3C2A,PI4KA	ENSFCAG00000023161,ENSFCAG00000006001
Lynx canadensis	GO:0044788	modulation by host of viral process	38	3	0.29	10.3448	0.01004	RAB5A,PI4KA	ENSFCAG00000039795,ENSFCAG00000006001
Lynx canadensis	GO:0022038	corpus callosum development	21	2	0.16	12.5	0.01122	WDR37,RTN4R	ENSFCAG00000008956,ENSFCAG00000032911
Lynx canadensis	GO:0032259	methylation	120	4	0.92	4.34783	0.0141	PRMT8,COMT,TRMT2A,MRM1	ENSFCAG00000015736,ENSFCAG00000002684,ENSFCAG00000004170,ENSFCAG00000031667
Lynx canadensis	GO:0046326	positive regulation of glucose import	27	2	0.21	9.52381	0.01819	RHOQ,CLTCL1	ENSFCAG00000033287,ENSFCAG00000002747
Lynx canadensis	GO:0032689	negative regulation of type II interferon production	28	2	0.22	9.09091	0.0195	NR1H4	ENSFCAG00000006469,ENSFCAG00000009212
Lynx canadensis	GO:0150052	regulation of postsynapse assembly	29	2	0.22	9.09091	0.02084	ZDHHC8,RTN4R	ENSFCAG00000004172,ENSFCAG00000032911
Lynx canadensis	GO:0032480	negative regulation of type I interferon production	30	2	0.23	8.69565	0.02221	UFD1,KLHL22	ENSFCAG00000004294,ENSFCAG00000005998
Lynx canadensis	GO:0030155	regulation of cell adhesion	578	8	4.45	1.79775	0.02286	PRLR,TNC	ENSFCAG00000008827,ENSFCAG00000004938
Lynx canadensis	GO:0001558	regulation of cell growth	223	5	1.72	2.90698	0.0244	TNC,CRKL	ENSFCAG00000004938,ENSFCAG00000042983
Lynx canadensis	GO:0036465	synaptic vesicle recycling	51	2	0.39	5.12821	0.03027	RAB5A	ENSFCAG00000039795
Lynx canadensis	GO:0071466	cellular response to xenobiotic stimulus	89	3	0.69	4.34783	0.03129	KCNQ3,CRKL,NOS2	ENSFCAG00000000984,ENSFCAG00000042983,ENSFCAG00000009214
Lynx canadensis	GO:0000278	mitotic cell cycle	619	5	4.77	1.04822	0.03372	CLTCL1	ENSFCAG00000002747,ENSFCAG00000045712
Lynx canadensis	GO:0007286	spermatid development	167	4	1.29	3.10078	0.03652	TSSK1,TSSK2	ENSFCAG00000023621,ENSFCAG00000009531,ENSFCAG00000008005

## Sheet: Table S7. ll_enrichment
Species	GO.ID	Term	Annotated	Significant	Expected	Fold	Fisher	external_gene_name	ensembl_gene_id
Lynx lynx	GO:0060371	regulation of atrial cardiac muscle cell membrane depolarization	7	2	0.06	33.3333	0.0017	SCN5A,SCN10A	ENSFCAG00000003161,ENSFCAG00000003166
Lynx lynx	GO:0046415	urate metabolic process	12	2	0.11	18.1818	0.0052	SLC2A9,CARMIL1	ENSFCAG00000011316,ENSFCAG00000014666
Lynx lynx	GO:0060307	regulation of ventricular cardiac muscle cell membrane repolarization	16	2	0.15	13.3333	0.0091	WDR1,SCN5A	ENSFCAG00000011317,ENSFCAG00000003161
Lynx lynx	GO:0008283	cell population proliferation	2258	29	20.64	1.40504	0.0108	LARP1,BRINP1,TACC2,BRAT1	ENSFCAG00000000592,ENSFCAG00000033056,ENSFCAG00000026479,ENSFCAG00000031391
Lynx lynx	GO:0042733	embryonic digit morphogenesis	56	3	0.51	5.88235	0.0145	IFT52,OSR1,GNA12	ENSFCAG00000011137,ENSFCAG00000026754,ENSFCAG00000043446
Lynx lynx	GO:0021542	dentate gyrus development	21	2	0.19	10.5263	0.0155	BTG2,LMX1A	ENSFCAG00000043254,ENSFCAG00000010758
Lynx lynx	GO:0055002	striated muscle cell development	50	2	0.46	4.34783	0.0181	SDC1	ENSFCAG00000005354
Lynx lynx	GO:1990823	response to leukemia inhibitory factor	87	2	0.8	2.5	0.0182	FOSL2	ENSFCAG00000039110
Lynx lynx	GO:0032259	methylation	120	4	1.1	3.63636	0.0222	PRMT3,CMTR1,MRM2,DNMT3A	ENSFCAG00000031309,ENSFCAG00000006744,ENSFCAG00000024756,ENSFCAG00000003659
Lynx lynx	GO:0006346	DNA methylation-dependent heterochromatin formation	26	2	0.24	8.33333	0.0233	BMI1,DNMT3A	ENSFCAG00000036566,ENSFCAG00000003659
Lynx lynx	GO:0099645	neurotransmitter receptor localization to postsynaptic specialization membrane	28	2	0.26	7.69231	0.0268	CACNG3,C1QL3	ENSFCAG00000011087,ENSFCAG00000043670
Lynx lynx	GO:0071300	cellular response to retinoic acid	30	2	0.27	7.40741	0.0305	BRINP1,OSR1	ENSFCAG00000033056,ENSFCAG00000026754
Lynx lynx	GO:0086043	bundle of His cell action potential	7	2	0.06	33.3333	0.0358	SCN5A,SCN10A	ENSFCAG00000003161,ENSFCAG00000003166
Lynx lynx	GO:0086016	AV node cell action potential	8	2	0.07	28.5714	0.0358	SCN5A,SCN10A	ENSFCAG00000003161,ENSFCAG00000003166
Lynx lynx	GO:0099590	neurotransmitter receptor internalization	24	2	0.22	9.09091	0.0358	CACNG3	ENSFCAG00000011087
Lynx lynx	GO:0007156	homophilic cell adhesion via plasma membrane adhesion molecules	81	3	0.74	4.05405	0.038	CDH7,SDK1,NECTIN2	ENSFCAG00000019323,ENSFCAG00000012315,ENSFCAG00000028198
Lynx lynx	GO:0048873	homeostasis of number of cells within a tissue	35	2	0.32	6.25	0.0405	BRINP1,FOSL2	ENSFCAG00000033056,ENSFCAG00000039110
Lynx lynx	GO:0002027	regulation of heart rate	68	3	0.62	4.83871	0.0444	EDNRB,SCN5A,SCN10A	ENSFCAG00000023007,ENSFCAG00000003161,ENSFCAG00000003166
Lynx lynx	GO:0021954	central nervous system neuron development	70	3	0.64	4.6875	0.0444	BTG2,BRINP1	ENSFCAG00000043254,ENSFCAG00000033056
Lynx lynx	GO:0003416	endochondral bone growth	21	2	0.19	10.5263	0.0446	EVC	ENSFCAG00000004076

## Sheet: Table S8. lp_enrichment
Species	GO.ID	Term	Annotated	Significant	Expected	Fold	Fisher	external_gene_name	ensembl_gene_id
Lynx pardinus	GO:0044788	modulation by host of viral process	38	3	0.3	10	0.0013	RAB29,ROCK2	ENSFCAG00000027776,ENSFCAG00000024216
Lynx pardinus	GO:0060056	mammary gland involution	7	2	0.06	33.3333	0.0013	CAPN1,ELF3	ENSFCAG00000001438,ENSFCAG00000000449
Lynx pardinus	GO:0007420	brain development	485	11	3.87	2.84238	0.0025	MACO1,CDK5RAP2,IER3IP1,IRS2,NODAL	ENSFCAG00000012790,ENSFCAG00000008625,ENSFCAG00000032516,ENSFCAG00000041416,ENSFCAG00000001230
Lynx pardinus	GO:0070885	negative regulation of calcineurin-NFAT signaling cascade	12	2	0.1	20	0.004	MTOR,RCAN1	ENSFCAG00000000053,ENSFCAG00000041249
Lynx pardinus	GO:0042110	T cell activation	409	6	3.27	1.83486	0.0108	RAB29,TREML2	ENSFCAG00000027776,ENSFCAG00000033896
Lynx pardinus	GO:0031424	keratinization	20	2	0.16	12.5	0.0109	,KRT80	ENSFCAG00000042673,ENSFCAG00000023572
Lynx pardinus	GO:0031116	positive regulation of microtubule polymerization	21	2	0.17	11.7647	0.012	ARL2,CDK5RAP2	ENSFCAG00000038054,ENSFCAG00000008625
Lynx pardinus	GO:0021936	regulation of cerebellar granule cell precursor proliferation	7	2	0.06	33.3333	0.0158	SKOR2	ENSFCAG00000045761
Lynx pardinus	GO:0050731	positive regulation of peptidyl-tyrosine phosphorylation	67	3	0.54	5.55556	0.0164	CSPG4,MTOR,TREM2	ENSFCAG00000012418,ENSFCAG00000000053,ENSFCAG00000002774
Lynx pardinus	GO:0071763	nuclear membrane organization	28	2	0.22	9.09091	0.0209	TOR1B,TOR1A	ENSFCAG00000008977,ENSFCAG00000004760
Lynx pardinus	GO:0048741	skeletal muscle fiber development	29	2	0.23	8.69565	0.0223	SELENON,RCAN1	ENSFCAG00000012793,ENSFCAG00000041249
Lynx pardinus	GO:0086091	regulation of heart rate by cardiac conduction	31	2	0.25	8	0.0253	SCN3B,KCNE1	ENSFCAG00000000425,ENSFCAG00000006759
Lynx pardinus	GO:0035176	social behavior	32	2	0.26	7.69231	0.0268	TREM2,EIF4EBP2	ENSFCAG00000002774,ENSFCAG00000036699
Lynx pardinus	GO:0042987	amyloid precursor protein catabolic process	41	2	0.33	6.06061	0.0314	DHCR24	ENSFCAG00000003989
Lynx pardinus	GO:0050714	positive regulation of protein secretion	88	3	0.7	4.28571	0.0314	IER3IP1,TREM2	ENSFCAG00000032516,ENSFCAG00000002774
Lynx pardinus	GO:0051496	positive regulation of stress fiber assembly	38	2	0.3	6.66667	0.0369	MTOR,ROCK2	ENSFCAG00000000053,ENSFCAG00000024216
Lynx pardinus	GO:0031663	lipopolysaccharide-mediated signaling pathway	39	2	0.31	6.45161	0.0387	BPI,LBP	ENSFCAG00000004810,ENSFCAG00000004811
Lynx pardinus	GO:0008286	insulin receptor signaling pathway	90	3	0.72	4.16667	0.042	IRS2,EIF4EBP2	ENSFCAG00000041416,ENSFCAG00000036699
Lynx pardinus	GO:0050829	defense response to Gram-negative bacterium	41	2	0.33	6.06061	0.0424	BPI,LBP	ENSFCAG00000004810,ENSFCAG00000004811
Lynx pardinus	GO:0045109	intermediate filament organization	42	2	0.34	5.88235	0.0443	,KRT80	ENSFCAG00000042673,ENSFCAG00000023572
Lynx pardinus	GO:0006914	autophagy	390	4	3.12	1.28205	0.0448	VPS51,ATG2B	ENSFCAG00000006253,ENSFCAG00000006781
Lynx pardinus	GO:0021930	cerebellar granule cell precursor proliferation	13	3	0.1	30	0.0462	RERE	ENSFCAG00000008124

## Sheet: Table S9. lr_enrichment
Species	GO.ID	Term	Annotated	Significant	Expected	Fold	Fisher	external_gene_name	ensembl_gene_id
Lynx rufus	GO:0060491	regulation of cell projection assembly	149	2	2.46	0.813008	0.0329	FAM110C	ENSFCAG00000022925
Lynx rufus	GO:0043067	regulation of programmed cell death	1010	15	16.65	0.900901	0.04922	ZDHHC17	ENSFCAG00000027034
Lynx rufus	GO:0006139	nucleobase-containing compound metabolic process	3931	68	64.79	1.04954	0.03225	SRBD1	ENSFCAG00000005101
Lynx rufus	GO:0034220	monoatomic ion transmembrane transport	656	12	10.81	1.11008	0.03406	CHRNB3,CHRNA6,GRID1,GABRG3	ENSFCAG00000010080,ENSFCAG00000022358,ENSFCAG00000011060,ENSFCAG00000023805
Lynx rufus	GO:0030182	neuron differentiation	948	20	15.62	1.28041	0.02067	MET,NIF3L1,RUNX2,HERC2,PTPRD,FUT9	ENSFCAG00000009534,ENSFCAG00000041391,ENSFCAG00000041932,ENSFCAG00000000154,ENSFCAG00000024457,ENSFCAG00000003297
Lynx rufus	GO:0006936	muscle contraction	189	4	3.12	1.28205	0.03147	,CERT1	ENSFCAG00000029681,ENSFCAG00000031307
Lynx rufus	GO:0071560	cellular response to transforming growth factor beta stimulus	178	4	2.93	1.36519	0.00884	CAV1,PDE3A,COL4A2	ENSFCAG00000034785,ENSFCAG00000000972,ENSFCAG00000014785
Lynx rufus	GO:0010876	lipid localization	340	8	5.6	1.42857	0.01638	STOML2	ENSFCAG00000001123
Lynx rufus	GO:2000058	regulation of ubiquitin-dependent protein catabolic process	126	3	2.08	1.44231	0.04864	UBE3A	ENSFCAG00000027111
Lynx rufus	GO:0006163	purine nucleotide metabolic process	276	7	4.55	1.53846	0.01637	FHIT,GUK1	ENSFCAG00000033312,ENSFCAG00000025872
Lynx rufus	GO:0009117	nucleotide metabolic process	326	9	5.37	1.67598	0.00382	NUDT16,ACP3	ENSFCAG00000033878,ENSFCAG00000007537
Lynx rufus	GO:0007005	mitochondrion organization	414	12	6.82	1.75953	0.04653	NOA1,FANCG,CERT1,ABCC9,STOML2	ENSFCAG00000024100,ENSFCAG00000044117,ENSFCAG00000031307,ENSFCAG00000012523,ENSFCAG00000001123
Lynx rufus	GO:0050779	RNA destabilization	67	2	1.1	1.81818	0.04865	LIN28B	ENSFCAG00000044308
Lynx rufus	GO:0035710	CD4-positive, alpha-beta T cell activation	90	3	1.48	2.02703	0.04852	STOML2	ENSFCAG00000001123
Lynx rufus	GO:1905517	macrophage migration	41	2	0.68	2.94118	0.04856	B4GALT1	ENSFCAG00000031666
Lynx rufus	GO:0070936	protein K48-linked ubiquitination	80	4	1.32	3.0303	0.04305	CDC23,ANAPC1,CDC16,UBE3A	ENSFCAG00000001711,ENSFCAG00000027305,ENSFCAG00000014600,ENSFCAG00000027111
Lynx rufus	GO:0031398	positive regulation of protein ubiquitination	70	4	1.15	3.47826	0.02829	NDFIP2,CAV1,ANGPT1,UBE3A	ENSFCAG00000025797,ENSFCAG00000034785,ENSFCAG00000045651,ENSFCAG00000027111
Lynx rufus	GO:0007091	metaphase/anaphase transition of mitotic cell cycle	50	3	0.82	3.65854	0.04838	ANAPC1	ENSFCAG00000027305
Lynx rufus	GO:1903078	positive regulation of protein localization to plasma membrane	48	3	0.79	3.79747	0.04443	SPTBN1,SQSTM1,WNT3A	ENSFCAG00000010592,ENSFCAG00000014700,ENSFCAG00000036791
Lynx rufus	GO:2000179	positive regulation of neural precursor cell proliferation	47	3	0.77	3.8961	0.04211	NAP1L1,WNT3A	ENSFCAG00000000279,ENSFCAG00000036791
Lynx rufus	GO:0060078	regulation of postsynaptic membrane potential	77	5	1.27	3.93701	0.04549	CHRNB3,CHRNA6,GRID1,GABRG3	ENSFCAG00000010080,ENSFCAG00000022358,ENSFCAG00000011060,ENSFCAG00000023805
Lynx rufus	GO:0034394	protein localization to cell surface	46	3	0.76	3.94737	0.0421	FGF7,ASTN2,ANGPT1	ENSFCAG00000031568,ENSFCAG00000011484,ENSFCAG00000045651
Lynx rufus	GO:0007032	endosome organization	45	3	0.74	4.05405	0.03777	SQSTM1,HOOK3,DNAJC13	ENSFCAG00000014700,ENSFCAG00000025031,ENSFCAG00000003874
Lynx rufus	GO:0035987	endodermal cell differentiation	44	3	0.73	4.10959	0.03567	COL4A2,COL11A1,NODAL	ENSFCAG00000014785,ENSFCAG00000045165,ENSFCAG00000001230
Lynx rufus	GO:0051899	membrane depolarization	59	4	0.97	4.12371	0.00864	CAV1,CHRNB3,CHRNA6	ENSFCAG00000034785,ENSFCAG00000010080,ENSFCAG00000022358
Lynx rufus	GO:0001541	ovarian follicle development	43	3	0.71	4.22535	0.03364	FANCG,IMMP2L,UBE3A	ENSFCAG00000044117,ENSFCAG00000033257,ENSFCAG00000027111
Lynx rufus	GO:0033138	positive regulation of peptidyl-serine phosphorylation	52	4	0.86	4.65116	0.01049	CAV1,FNIP1,ANGPT1,WNT3A	ENSFCAG00000034785,ENSFCAG00000026363,ENSFCAG00000045651,ENSFCAG00000036791
Lynx rufus	GO:0031397	negative regulation of protein ubiquitination	51	4	0.84	4.7619	0.00981	CAV1,PRKCE,SQSTM1,DNAJA1	ENSFCAG00000034785,ENSFCAG00000005102,ENSFCAG00000014700,ENSFCAG00000008729
Lynx rufus	GO:0006487	protein N-linked glycosylation	50	4	0.82	4.87805	0.01946	MGAT5,B4GALT1,MGAT4B,FUT9	ENSFCAG00000015759,ENSFCAG00000031666,ENSFCAG00000014697,ENSFCAG00000003297
Lynx rufus	GO:0050918	positive chemotaxis	36	3	0.59	5.08475	0.02115	FGF7,MET,ANGPT1	ENSFCAG00000031568,ENSFCAG00000009534,ENSFCAG00000045651
Lynx rufus	GO:0048814	regulation of dendrite morphogenesis	35	3	0.58	5.17241	0.03459	LZTS1,ADGRB3	ENSFCAG00000030368,ENSFCAG00000002654
Lynx rufus	GO:0051965	positive regulation of synapse assembly	45	4	0.74	5.40541	0.00631	GRID2,ADGRB3,EFNA5,PTPRD	ENSFCAG00000023738,ENSFCAG00000002654,ENSFCAG00000037704,ENSFCAG00000024457
Lynx rufus	GO:0030521	androgen receptor signaling pathway	33	3	0.54	5.55556	0.01592	DNAJA1,UBE3A	ENSFCAG00000008729,ENSFCAG00000027111
Lynx rufus	GO:0019933	cAMP-mediated signaling	21	2	0.35	5.71429	0.04625	GLP1R,PDE3A	ENSFCAG00000006409,ENSFCAG00000000972
Lynx rufus	GO:0007431	salivary gland development	31	3	0.51	5.88235	0.04832	ASCL3	ENSFCAG00000008414
Lynx rufus	GO:0070979	protein K11-linked ubiquitination	30	3	0.49	6.12245	0.01293	CDC23,ANAPC1,CDC16	ENSFCAG00000001711,ENSFCAG00000027305,ENSFCAG00000014600
Lynx rufus	GO:0090128	regulation of synapse maturation	19	2	0.31	6.45161	0.03847	FGF7,ADGRB3	ENSFCAG00000031568,ENSFCAG00000002654
Lynx rufus	GO:0032743	positive regulation of interleukin-2 production	28	3	0.46	6.52174	0.01068	PDE4D,SPTBN1,STOML2	ENSFCAG00000027730,ENSFCAG00000010592,ENSFCAG00000001123
Lynx rufus	GO:0060716	labyrinthine layer blood vessel development	17	2	0.28	7.14286	0.03126	GGNBP2,HS6ST1	ENSFCAG00000007032,ENSFCAG00000042057
Lynx rufus	GO:0035094	response to nicotine	16	2	0.26	7.69231	0.02788	CHRNB3,CHRNA6	ENSFCAG00000010080,ENSFCAG00000022358
Lynx rufus	GO:0090200	positive regulation of release of cytochrome c from mitochondria	16	2	0.26	7.69231	0.02788	BCL2L11,MLLT11	ENSFCAG00000036350,ENSFCAG00000027874
Lynx rufus	GO:0031145	anaphase-promoting complex-dependent catabolic process	21	3	0.35	8.57143	0.00472	CDC23,ANAPC1,CDC16	ENSFCAG00000001711,ENSFCAG00000027305,ENSFCAG00000014600
Lynx rufus	GO:0033137	negative regulation of peptidyl-serine phosphorylation	21	3	0.35	8.57143	0.03453	CAV1,PAQR3	ENSFCAG00000034785,ENSFCAG00000043055
Lynx rufus	GO:0071218	cellular response to misfolded protein	14	2	0.23	8.69565	0.0216	CAV1,VCP	ENSFCAG00000034785,ENSFCAG00000001112
Lynx rufus	GO:0042953	lipoprotein transport	14	2	0.23	8.69565	0.0216	MTTP,ZDHHC17	ENSFCAG00000029668,ENSFCAG00000027034
Lynx rufus	GO:0006515	protein quality control for misfolded or incompletely synthesized proteins	20	3	0.33	9.09091	0.02767	SAYSD1,FBXL17	ENSFCAG00000032848,ENSFCAG00000046291
Lynx rufus	GO:0043116	negative regulation of vascular permeability	13	2	0.21	9.52381	0.01872	PDE3A,ANGPT1	ENSFCAG00000000972,ENSFCAG00000045651
Lynx rufus	GO:0032570	response to progesterone	13	2	0.21	9.52381	0.01872	CAV1,UBE3A	ENSFCAG00000034785,ENSFCAG00000027111
Lynx rufus	GO:0002092	positive regulation of receptor internalization	18	3	0.3	10	0.003	MAGI2,ANGPT1,WNT3A	ENSFCAG00000030754,ENSFCAG00000045651,ENSFCAG00000036791
Lynx rufus	GO:0007271	synaptic transmission, cholinergic	12	2	0.2	10	0.01601	CHRNB3,CHRNA6	ENSFCAG00000010080,ENSFCAG00000022358
Lynx rufus	GO:0099151	regulation of postsynaptic density assembly	11	2	0.18	11.1111	0.01349	GRID2,PTPRD	ENSFCAG00000023738,ENSFCAG00000024457
Lynx rufus	GO:0038063	collagen-activated tyrosine kinase receptor signaling pathway	10	2	0.16	12.5	0.01116	COL4A2,COL4A1	ENSFCAG00000014785,ENSFCAG00000014784
Lynx rufus	GO:0010831	positive regulation of myotube differentiation	10	2	0.16	12.5	0.01116	ATP11A,MAML1	ENSFCAG00000014241,ENSFCAG00000014693
Lynx rufus	GO:0106072	negative regulation of adenylate cyclase-activating G protein-coupled receptor signaling pathway	10	2	0.16	12.5	0.01116	PDE4D,PDE3A	ENSFCAG00000027730,ENSFCAG00000000972
Lynx rufus	GO:0006734	NADH metabolic process	9	2	0.15	13.3333	0.00902	VCP,ME1	ENSFCAG00000001112,ENSFCAG00000031619
Lynx rufus	GO:1905719	protein localization to perinuclear region of cytoplasm	9	2	0.15	13.3333	0.00902	SQSTM1,HOOK3	ENSFCAG00000014700,ENSFCAG00000025031
Lynx rufus	GO:0042532	negative regulation of tyrosine phosphorylation of STAT protein	8	2	0.13	15.3846	0.00709	CAV1,GGNBP2	ENSFCAG00000034785,ENSFCAG00000007032
Lynx rufus	GO:0006012	galactose metabolic process	7	2	0.12	16.6667	0.00538	GALK2,B4GALT1	ENSFCAG00000006030,ENSFCAG00000031666
Lynx rufus	GO:1901844	regulation of cell communication by electrical coupling involved in cardiac conduction	6	2	0.1	20	0.00388	CAV1,PDE4D	ENSFCAG00000034785,ENSFCAG00000027730
Lynx rufus	GO:1903748	negative regulation of establishment of protein localization to mitochondrion	4	2	0.07	28.5714	0.01641	DNAJA1	ENSFCAG00000008729
Lynx rufus	GO:0010085	polarity specification of proximal/distal axis	2	2	0.03	66.6667	0.00027	WNT8A,NODAL	ENSFCAG00000001707,ENSFCAG00000001230

## Sheet: Table S10. STRING_ppi
Species	Lynx canadensis	Lynx lynx	Lynx pardinus	Lynx rufus
number of nodes	120	134	134	280
number of edges	110	52	75	202
average node degree	1.83	0.776	1.12	1.44
avg. local clustering coefficient	0.292	0.305	0.391	0.32
expected number of edges	41	27	23	141
PPI enrichment p-value	< 1.0e-16	1.21e-05	< 1.0e-16	7.05e-07
Lynx canadensis protein network								Lynx lynx protein network												Lynx pardinus protein network											Lynx rufus protein network

[truncated: 2 more sheets: Table S11. STRING_cluster, Table S12. Overlap_genes]
